# Supplementary material for: Finding New Cell Wall Regulatory Genes in Populus trichocarpa Using Multiple Lines of Evidence
Source: Front Plant Sci. 2019 Oct 8;10:1249. doi: 10.3389/fpls.2019.01249 (PMC6791931; doi:10.3389/fpls.2019.01249)
Supplement: Supplementary file 2 [file Table_2.xlsx]

## Sheet: TAB_S1
Table S1: Additional information about Gene Atlas expression data.
Sample_ID	Library	SRA_run	Tissue	Condition	Replicate	Sample_description
Early_dormant_bud_Early_dormant_bud_ACBHN	ACBHN	SRR6031388	Early_dormant_bud	Early_dormant_bud	2	Buds collected at the beginning of dormancy when bud scales turn reddish brown in color
Early_dormant_bud_Early_dormant_bud_ACBHO	ACBHO	SRR6031374	Early_dormant_bud	Early_dormant_bud	1	Buds collected at the beginning of dormancy when bud scales turn reddish brown in color
Fully_open_bud_Fully_open_bud_ACBCH	ACBCH	SRR6031368	Fully_open_bud	Fully_open_bud	1	Buds collected after they have flushed
Fully_open_bud_Fully_open_bud_ACBCW	ACBCW	SRR6031380	Fully_open_bud	Fully_open_bud	2	Buds collected after they have flushed
Late_dormant_bud_Late_dormant_bud_ACBCY	ACBCY	SRR6031376	Late_dormant_bud	Late_dormant_bud	1	Buds collected about 60 days after dormancy
Late_dormant_bud_Late_dormant_bud_ACBHH	ACBHH	SRR6031389	Late_dormant_bud	Late_dormant_bud	2	Buds collected about 60 days after dormancy
Late_dormant_bud_Late_dormant_bud_ACBHS	ACBHS	SRR6031386	Late_dormant_bud	Late_dormant_bud	3	Buds collected about 60 days after dormancy
Leaf_FFE_Standard_UCBC	UCBC	SRR3727130	Leaf_FFE	Standard	1	First fully expanded leaves from plants (>=LPI15) grown on standard medium
Leaf_FFE_Standard_UCBN	UCBN	SRR3727132	Leaf_FFE	Standard	2	First fully expanded leaves from plants (>=LPI15) grown on standard medium
Leaf_FFE_Standard_UCBZ	UCBZ	SRR3727140	Leaf_FFE	Standard	3	First fully expanded leaves from plants (>=LPI15) grown on standard medium
Leaf_Immature_Standard_UCBP	UCBP	SRR3727139	Leaf_Immature	Standard	1	Immature leaves from plants (>=LPI15) grown on standard medium
Leaf_Immature_Standard_UCCS	UCCS	SRR3727123	Leaf_Immature	Standard	2	Immature leaves from plants (>=LPI15) grown on standard medium
Leaf_Immature_Standard_UCCT	UCCT	SRR3727125	Leaf_Immature	Standard	3	Immature leaves from plants (>=LPI15) grown on standard medium
Leaf_Young_Standard_UCBO	UCBO	SRR3727133	Leaf_Young	Standard	1	Young leaves from plants (>=LPI15) grown on standard medium
Leaf_Young_Standard_UCCA	UCCA	SRR3727116	Leaf_Young	Standard	2	Young leaves from plants (>=LPI15) grown on standard medium
Leaf_Young_Standard_UCCN	UCCN	SRR3727121	Leaf_Young	Standard	3	Young leaves from plants (>=LPI15) grown on standard medium
Mature_Leaf_LP7-10_T01_BANWX	BANWX	SRR7495379	Mature_Leaf_LP7-10	T01	1	Mature leaves (LPI7-10) grown on standard medium
Mature_Leaf_LP7-10_T11_BANWT	BANWT	SRR7495386	Mature_Leaf_LP7-10	T11	1	Mature leaves (LPI7-10) grown on standard medium
Mature_Leaf_LP7-10_T15_BANUZ	BANUZ	SRR7495380	Mature_Leaf_LP7-10	T15	1	Mature leaves (LPI7-10) grown on standard medium
Mature_Leaf_LP7-10_T15_BANWP	BANWP	SRR7495384	Mature_Leaf_LP7-10	T15	3	Mature leaves (LPI7-10) grown on standard medium
Mature_Leaf_LP7-10_T15_BANXA	BANXA	SRR7495382	Mature_Leaf_LP7-10	T15	2	Mature leaves (LPI7-10) grown on standard medium
Mature_Leaf_LP7-10_T17_BANXO	BANXO	SRR7495381	Mature_Leaf_LP7-10	T17	2	Mature leaves (LPI7-10) grown on standard medium
Mature_Leaf_LP7-10_T17_BANXT	BANXT	SRR7495378	Mature_Leaf_LP7-10	T17	1	Mature leaves (LPI7-10) grown on standard medium
Mature_Leaf_LP7-10_T19_BANWO	BANWO	SRR7495383	Mature_Leaf_LP7-10	T19	1	Mature leaves (LPI7-10) grown on standard medium
Mature_Leaf_LP7-10_T21_BANXW	BANXW	SRR7495385	Mature_Leaf_LP7-10	T21	1	Mature leaves (LPI7-10) grown on standard medium
Mature_Leaf_LP7-10_T21_BANXZ	BANXZ	SRR7495387	Mature_Leaf_LP7-10	T21	2	Mature leaves (LPI7-10) grown on standard medium
Predormant_bud_II_Predormant_bud_II_ACBHG	ACBHG	SRR6031390	Predormant_bud_II	Predormant_bud_II	1	Pre-dormant buds collected when bud scales begin to form but are still green in color
Predormant_bud_II_Predormant_bud_II_ACBHP	ACBHP	SRR6031387	Predormant_bud_II	Predormant_bud_II	2	Pre-dormant buds collected when bud scales begin to form but are still green in color
Predormant_bud_I_Predormant_bud_I_ACBCG	ACBCG	SRR6031366	Predormant_bud_I	Predormant_bud_I	1	Pre-dormant buds collected prior to bud scale formation when leaves begin to turn yellow
Predormant_bud_I_Predormant_bud_I_ACBCO	ACBCO	SRR6031375	Predormant_bud_I	Predormant_bud_I	2	Pre-dormant buds collected prior to bud scale formation when leaves begin to turn yellow
Predormant_bud_I_Predormant_bud_I_ACBCU	ACBCU	SRR6031395	Predormant_bud_I	Predormant_bud_I	3	Pre-dormant buds collected prior to bud scale formation when leaves begin to turn yellow
Root_Ammonia10_UCBA	UCBA	SRR3727131	Root	Ammonia10	1	Roots from plants (>=LPI15) grown on ammonium phosphate (10 mM) as a sole nitrogen source
Root_Ammonia10_UCBU	UCBU	SRR3727137	Root	Ammonia10	2	Roots from plants (>=LPI15) grown on ammonium phosphate (10 mM) as a sole nitrogen source
Root_Nitrogen10_UCBH	UCBH	SRR3727134	Root	Nitrogen10	1	Roots from plants (>=LPI15) grown on potassium nitrate (10 mM) as a sole nitrogen source
Root_Nitrogen10_UCBY	UCBY	SRR3727142	Root	Nitrogen10	2	Roots from plants (>=LPI15) grown on potassium nitrate (10 mM) as a sole nitrogen source
Root_Nitrogen10_UCCW	UCCW	SRR3727126	Root	Nitrogen10	3	Roots from plants (>=LPI15) grown on potassium nitrate (10 mM) as a sole nitrogen source
Root_Urea_UCBB	UCBB	SRR3727129	Root	Urea	1	Roots from plants (>=LPI15) grown on urea (5 mM) as a sole nitrogen source
Root_Urea_UCCX	UCCX	SRR3727127	Root	Urea	2	Roots from plants (>=LPI15) grown on urea (5 mM) as a sole nitrogen source
Root_Urea_WZBW	WZBW	SRR7472089	Root	Urea	3	Roots from plants (>=LPI15) grown on urea (5 mM) as a sole nitrogen source
Roots_Standard_UCBT	UCBT	SRR3727136	Roots	Standard	1	Roots from plants (>=LPI15) grown on standard medium
Roots_Standard_UCBW	UCBW	SRR3727135	Roots	Standard	2	Roots from plants (>=LPI15) grown on standard medium
Roots_Standard_UCCH	UCCH	SRR3727119	Roots	Standard	3	Roots from plants (>=LPI15) grown on standard medium
Roottip_Standard_UCAX	UCAX	SRR3727115	Roottip	Standard	1	Root tips from plants (>=LPI15) grown on standard medium
Roottip_Standard_UCAY	UCAY	SRR3727111	Roottip	Standard	2	Root tips from plants (>=LPI15) grown on standard medium
Roottip_Standard_UCCP	UCCP	SRR3727122	Roottip	Standard	3	Root tips from plants (>=LPI15) grown on standard medium
Stem_Ammonia10_ACUOT	ACUOT	SRR5487669	Stem	Ammonia10	2	Stem from plants (>=LPI15) grown on ammonium phosphate (10 mM) as a sole nitrogen source
Stem_Ammonia10_ACUOU	ACUOU	SRR5487670	Stem	Ammonia10	3	Stem from plants (>=LPI15) grown on ammonium phosphate (10 mM) as a sole nitrogen source
Stem_Ammonia10_UCBG	UCBG	SRR3727128	Stem	Ammonia10	1	Stem from plants (>=LPI15) grown on ammonium phosphate (10 mM) as a sole nitrogen source
Stem_Inode_Standard_UCBX	UCBX	SRR3727141	Stem_Inode	Standard	1	Stem internodes from plants (>=LPI15) grown on standard medium
Stem_Inode_Standard_UCCO	UCCO	SRR3727120	Stem_Inode	Standard	2	Stem internodes from plants (>=LPI15) grown on standard medium
Stem_Inode_Standard_UCCU	UCCU	SRR3727124	Stem_Inode	Standard	3	Stem internodes from plants (>=LPI15) grown on standard medium
Stem_Nitrogen10_UCCB	UCCB	SRR3727118	Stem	Nitrogen10	1	Stem from plants (>=LPI15) grown on potassium nitrate (10 mM) as a sole nitrogen source
Stem_Nitrogen10_WZBX	WZBX	SRR7472091	Stem	Nitrogen10	2	Stem from plants (>=LPI15) grown on potassium nitrate (10 mM) as a sole nitrogen source
Stem_Nitrogen10_WZBY	WZBY	SRR7472090	Stem	Nitrogen10	3	Stem from plants (>=LPI15) grown on potassium nitrate (10 mM) as a sole nitrogen source
Stem_Node_Standard_UCAZ	UCAZ	SRR3727110	Stem_Node	Standard	1	Stem nodes from plants (>=LPI15) grown on standard medium
Stem_Node_Standard_UCBS	UCBS	SRR3727138	Stem_Node	Standard	2	Stem nodes from plants (>=LPI15) grown on standard medium
Stem_Node_Standard_UCCC	UCCC	SRR3727117	Stem_Node	Standard	3	Stem nodes from plants (>=LPI15) grown on standard medium
Stem_Urea_ACUOW	ACUOW	SRR5487668	Stem	Urea	3	Stem from plants (>=LPI15) grown on urea (5 mM) as a sole nitrogen source
Stem_Urea_WZBZ	WZBZ	SRR7472088	Stem	Urea	1	Stem from plants (>=LPI15) grown on urea (5 mM) as a sole nitrogen source
Stem_Urea_WZCA	WZCA	SRR7472087	Stem	Urea	2	Stem from plants (>=LPI15) grown on urea (5 mM) as a sole nitrogen source
Swelling_bud_Swelling_bud_ACBCS	ACBCS	SRR6031383	Swelling_bud	Swelling_bud	2	Buds collected when visible swelling begins to occur as plants begin to actively grow again after dormancy
Swelling_bud_Swelling_bud_ACBCT	ACBCT	SRR6031381	Swelling_bud	Swelling_bud	1	Buds collected when visible swelling begins to occur as plants begin to actively grow again after dormancy
Swelling_bud_Swelling_bud_ACBHC	ACBHC	SRR6031391	Swelling_bud	Swelling_bud	4	Buds collected when visible swelling begins to occur as plants begin to actively grow again after dormancy
Swelling_bud_Swelling_bud_AOZXO	AOZXO	SRR5683094	Swelling_bud	Swelling_bud	3	Buds collected when visible swelling begins to occur as plants begin to actively grow again after dormancy

## Sheet: TAB_S2
Table S2: Cell wall anchor genes used as input for LOE analysis.
Gene ID	arabi-symbol	Best-hit Arabidopsis Ortholog	Mapman Category
Potri.001G036900.v3.0	4CL2,AT4CL2	AT3G21240.1	secondary metabolism.phenylpropanoids.lignin biosynthesis.4CL
Potri.003G188500.v3.0	4CL2,AT4CL2	AT3G21240.1	secondary metabolism.phenylpropanoids.lignin biosynthesis.4CL
Potri.006G169600.v3.0	4CL2,AT4CL2	AT3G21240.1	secondary metabolism.phenylpropanoids.lignin biosynthesis.4CL
Potri.006G169700.v3.0	4CL2,AT4CL2	AT3G21240.1	secondary metabolism.phenylpropanoids.lignin biosynthesis.4CL
Potri.018G094200.v3.0	4CL2,AT4CL2	AT3G21240.1	secondary metabolism.phenylpropanoids.lignin biosynthesis.4CL
Potri.019G049500.v3.0	4CL3	AT1G65060.1	secondary metabolism.phenylpropanoids.lignin biosynthesis.4CL
Potri.T071600.v3.0	4CL3	AT1G65060.1	secondary metabolism.phenylpropanoids.lignin biosynthesis.4CL
Potri.003G057800.v3.0	AAA1,ATKTN1,BOT1,ERH3,FRA2,FRC2,FTR,KTN1,LUE1	AT1G80350.1	cell.organisation : development.unspecified
Potri.001G120000.v3.0	ANAC007,EMB2749,NAC007,VND4	AT1G12260.1	development.unspecified
Potri.003G113000.v3.0	ANAC007,EMB2749,NAC007,VND4	AT1G12260.1	development.unspecified
Potri.012G126500.v3.0	ANAC007,EMB2749,NAC007,VND4	AT1G12260.1	development.unspecified
Potri.015G127400.v3.0	ANAC007,EMB2749,NAC007,VND4	AT1G12260.1	development.unspecified
Potri.013G113100.v3.0	ANAC030,VND7	AT1G71930.1	development.unspecified
Potri.015G002900.v3.0	ANAC030,VND7	AT1G71930.1	development.unspecified
Potri.019G083600.v3.0	ANAC030,VND7	AT1G71930.1	development.unspecified
Potri.005G116800.v3.0	ANAC037,VND1	AT2G18060.1	development.unspecified
Potri.007G014400.v3.0	ANAC037,VND1	AT2G18060.1	development.unspecified
Potri.001G448400.v3.0	ANAC043,EMB2301,NST1	AT2G46770.1	development.unspecified
Potri.002G178700.v3.0	ANAC043,EMB2301,NST1	AT2G46770.1	development.unspecified
Potri.011G153300.v3.0	ANAC043,EMB2301,NST1	AT2G46770.1	development.unspecified
Potri.014G104800.v3.0	ANAC043,EMB2301,NST1	AT2G46770.1	development.unspecified
Potri.004G049300.v3.0	ANAC073,NAC073,SND2	AT4G28500.1	development.unspecified
Potri.007G135300.v3.0	ANAC073,NAC073,SND2	AT4G28500.1	development.unspecified
Potri.011G058400.v3.0	ANAC073,NAC073,SND2	AT4G28500.1	development.unspecified
Potri.017G016700.v3.0	ANAC073,NAC073,SND2	AT4G28500.1	development.unspecified
Potri.006G231300.v3.0	ANAC101,NAC101,VND6	AT5G62380.1	development.unspecified : RNA.regulation of transcription.NAC domain transcription factor family
Potri.014G163600.v3.0	ANAC101,NAC101,VND6	AT5G62380.1	development.unspecified
Potri.001G206900.v3.0	ANAC104,XND1	AT5G64530.1	development.unspecified
Potri.007G105000.v3.0	ANAC104,XND1	AT5G64530.1	development.unspecified
Potri.003G022800.v3.0	ANAC104,XND1	AT5G64530.1	development.unspecified
Potri.006G078100.v3.0	ATC4H,C4H,CYP73A5,REF3	AT2G30490.1	secondary metabolism.phenylpropanoids.lignin biosynthesis.C4H
Potri.013G157900.v3.0	ATC4H,C4H,CYP73A5,REF3	AT2G30490.1	secondary metabolism.phenylpropanoids.lignin biosynthesis.C4H
Potri.018G146100.v3.0	ATC4H,C4H,CYP73A5,REF3	AT2G30490.1	secondary metabolism.phenylpropanoids.lignin biosynthesis.C4H
Potri.019G130700.v3.0	ATC4H,C4H,CYP73A5,REF3	AT2G30490.1	secondary metabolism.phenylpropanoids.lignin biosynthesis.C4H
Potri.009G095800.v3.0	ATCAD4,CAD,CAD-C,CAD4	AT3G19450.1	secondary metabolism.phenylpropanoids.lignin biosynthesis.CAD
Potri.016G078300.v3.0	ATCAD6,CAD6	AT4G37970.1	secondary metabolism.phenylpropanoids.lignin biosynthesis.CAD
Potri.001G307200.v3.0	ATCAD9,CAD9	AT4G39330.1	secondary metabolism.phenylpropanoids.lignin biosynthesis.CAD
Potri.001G372400.v3.0	ATCAD9,CAD9	AT4G39330.1	secondary metabolism.phenylpropanoids.lignin biosynthesis.CAD
Potri.002G018300.v3.0	ATCAD9,CAD9	AT4G39330.1	secondary metabolism.phenylpropanoids.lignin biosynthesis.CAD
Potri.001G045300.v3.0	ATCCR1,CCR1,IRX4	AT1G15950.1	secondary metabolism.phenylpropanoids.lignin biosynthesis.CCR1
Potri.001G045700.v3.0	ATCCR1,CCR1,IRX4	AT1G15950.1	secondary metabolism.phenylpropanoids.lignin biosynthesis.CCR1
Potri.001G046400.v3.0	ATCCR1,CCR1,IRX4	AT1G15950.1	secondary metabolism.phenylpropanoids.lignin biosynthesis.CCR1
Potri.003G181400.v3.0	ATCCR1,CCR1,IRX4	AT1G15950.1	secondary metabolism.phenylpropanoids.lignin biosynthesis.CCR1
Potri.006G181900.v3.0	ATCESA7,CESA7,IRX3,MUR10	AT5G17420.1	cell wall.cellulose synthesis.cellulose synthase
Potri.008G163700.v3.0	ATCESA7,CESA7,IRX3,MUR10	AT5G17420.1	cell wall.cellulose synthesis.cellulose synthase
Potri.018G103900.v3.0	ATCESA7,CESA7,IRX3,MUR10	AT5G17420.1	cell wall.cellulose synthesis.cellulose synthase
Potri.004G059600.v3.0	ATCESA8,CESA8,IRX1,LEW2	AT4G18780.1	cell wall.cellulose synthesis.cellulose synthase
Potri.011G069600.v3.0	ATCESA8,CESA8,IRX1,LEW2	AT4G18780.1	cell wall.cellulose synthesis.cellulose synthase
Potri.004G189000.v3.0	ATCSLA02,ATCSLA2,CSLA02,CSLA2	AT5G22740.1	cell wall.cellulose synthesis
Potri.009G149700.v3.0	ATCSLA02,ATCSLA2,CSLA02,CSLA2	AT5G22740.1	cell wall.cellulose synthesis
Potri.006G116900.v3.0	ATCSLA09,ATCSLA9,CSLA09,CSLA9,RAT4	AT5G03760.1	cell wall.cellulose synthesis
Potri.008G026400.v3.0	ATCSLA09,ATCSLA9,CSLA09,CSLA9,RAT4	AT5G03760.1	cell wall.cellulose synthesis
Potri.010G234100.v3.0	ATCSLA09,ATCSLA9,CSLA09,CSLA9,RAT4	AT5G03760.1	cell wall.cellulose synthesis
Potri.010G141600.v3.0	ATCTL2,CTL2	AT3G16920.1	stress.biotic
Potri.010G241800.v3.0	ATEXO70A1,EXO70A1	AT5G03540.1	cell.vesicle transport
Potri.001G320800.v3.0	ATFLA11,FLA11	AT5G03170.1	cell wall.cell wall proteins.AGPs.AGP
Potri.006G129200.v3.0	ATFLA11,FLA11	AT5G03170.1	cell wall.cell wall proteins.AGPs.AGP
Potri.012G015000.v3.0	ATFLA11,FLA11	AT5G03170.1	cell wall.cell wall proteins.AGPs.AGP
Potri.012G127900.v3.0	ATFLA11,FLA11	AT5G03170.1	cell wall.cell wall proteins.AGPs.AGP
Potri.013G151400.v3.0	ATFLA11,FLA11	AT5G03170.1	cell wall.cell wall proteins.AGPs.AGP
Potri.015G129400.v3.0	ATFLA11,FLA11	AT5G03170.1	cell wall.cell wall proteins.AGPs.AGP
Potri.016G088700.v3.0	ATFLA11,FLA11	AT5G03170.1	cell wall.cell wall proteins.AGPs.AGP
Potri.019G121100.v3.0	ATFLA11,FLA11	AT5G03170.1	cell wall.cell wall proteins.AGPs.AGP
Potri.019G121200.v3.0	ATFLA11,FLA11	AT5G03170.1	cell wall.cell wall proteins.AGPs.AGP
Potri.019G121300.v3.0	ATFLA11,FLA11	AT5G03170.1	cell wall.cell wall proteins.AGPs.AGP
Potri.019G120900.v3.0	ATFLA11,FLA11	AT5G03170.1	cell wall.cell wall proteins.AGPs.AGP
Potri.014G040300.v3.0	ATGATL1,GATL1,GLZ1,PARVUS	AT1G19300.1	cell wall.hemicellulose synthesis.glucuronoxylan : misc.UDP glucosyl and glucoronyl transferases
Potri.001G078900.v3.0	ATGH9A1,DEC,GH9A1,IRX2,KOR,KOR1,RSW2,TSD1	AT5G49720.1	cell wall.cellulose synthesis
Potri.002G071200.v3.0	ATGH9A1,DEC,GH9A1,IRX2,KOR,KOR1,RSW2,TSD1	AT5G49720.1	cell wall.cellulose synthesis
Potri.003G151700.v3.0	ATGH9A1,DEC,GH9A1,IRX2,KOR,KOR1,RSW2,TSD1	AT5G49720.1	cell wall.cellulose synthesis
Potri.005G188500.v3.0	ATGH9A1,DEC,GH9A1,IRX2,KOR,KOR1,RSW2,TSD1	AT5G49720.1	misc.gluco-, galacto- and mannosidases.endoglucanase : cell wall.cellulose synthesis
Potri.001G068100.v3.0	ATGUT1,GUT2,IRX10	AT1G27440.1	misc.UDP glucosyl and glucoronyl transferases
Potri.003G162000.v3.0	ATGUT1,GUT2,IRX10	AT1G27440.1	misc.UDP glucosyl and glucoronyl transferases
Potri.008G221400.v3.0	ATKINESIN-13A,KINESIN-13A	AT3G16630.1	cell.organisation
Potri.008G223000.v3.0	ATKINESIN-13A,KINESIN-13A	AT3G16630.2	cell.organisation
Potri.008G226200.v3.0	ATKINESIN-13A,KINESIN-13A	AT3G16630.1	cell.organisation
Potri.010G013500.v3.0	ATKINESIN-13A,KINESIN-13A	AT3G16630.2	cell.organisation
Potri.001G054600.v3.0	ATLAC17,LAC17	AT5G60020.1	secondary metabolism.simple phenols
Potri.001G401000.v3.0	ATLAC17,LAC17	AT5G60020.1	secondary metabolism.simple phenols
Potri.001G401100.v3.0	ATLAC17,LAC17	AT5G60020.1	secondary metabolism.simple phenols
Potri.001G401300.v3.0	ATLAC17,LAC17	AT5G60020.1	secondary metabolism.simple phenols
Potri.006G087100.v3.0	ATLAC17,LAC17	AT5G60020.1	secondary metabolism.simple phenols
Potri.006G087500.v3.0	ATLAC17,LAC17	AT5G60020.1	secondary metabolism.simple phenols
Potri.011G120200.v3.0	ATLAC17,LAC17	AT5G60020.1	secondary metabolism.simple phenols
Potri.011G120300.v3.0	ATLAC17,LAC17	AT5G60020.1	secondary metabolism.simple phenols
Potri.001G341600.v3.0	ATLAC17,LAC17	AT5G60020.1	secondary metabolism.simple phenols
Potri.001G248700.v3.0	ATLMCO4,IRX12,LAC4,LMCO4	AT2G38080.1	secondary metabolism.simple phenols
Potri.006G096900.v3.0	ATLMCO4,IRX12,LAC4,LMCO4	AT2G38080.1	secondary metabolism.simple phenols
Potri.006G097000.v3.0	ATLMCO4,IRX12,LAC4,LMCO4	AT2G38080.1	secondary metabolism.simple phenols
Potri.006G097100.v3.0	ATLMCO4,IRX12,LAC4,LMCO4	AT2G38080.1	secondary metabolism.simple phenols
Potri.008G064000.v3.0	ATLMCO4,IRX12,LAC4,LMCO4	AT2G38080.1	secondary metabolism.simple phenols
Potri.009G042500.v3.0	ATLMCO4,IRX12,LAC4,LMCO4	AT2G38080.1	secondary metabolism.simple phenols
Potri.010G193100.v3.0	ATLMCO4,IRX12,LAC4,LMCO4	AT2G38080.1	secondary metabolism.simple phenols
Potri.016G112000.v3.0	ATLMCO4,IRX12,LAC4,LMCO4	AT2G38080.1	secondary metabolism.simple phenols
Potri.016G112100.v3.0	ATLMCO4,IRX12,LAC4,LMCO4	AT2G38080.1	secondary metabolism.simple phenols
Potri.006G039200.v3.0	ATMAP70-1,MAP70-1	AT1G68060.1	cell.organisation.cytoskeleton.mikrotubuli.MAP70
Potri.008G135100.v3.0	ATMAP70-1,MAP70-1	AT1G68060.1	cell.organisation.cytoskeleton.mikrotubuli.MAP70
Potri.010G106100.v3.0	ATMAP70-1,MAP70-1	AT1G68060.1	cell.organisation.cytoskeleton.mikrotubuli.MAP70
Potri.016G036300.v3.0	ATMAP70-1,MAP70-1	AT1G68060.1	cell.organisation.cytoskeleton.mikrotubuli.MAP70
Potri.006G018000.v3.0	ATMAP70-5,MAP70-5	AT4G17220.1	cell.organisation.cytoskeleton.mikrotubuli.MAP70
Potri.016G006900.v3.0	ATMAP70-5,MAP70-5	AT4G17220.1	cell.organisation.cytoskeleton.mikrotubuli.MAP70
Potri.001G099800.v3.0	AtMYB103,MYB103	AT1G63910.1	RNA.regulation of transcription.MYB domain transcription factor family
Potri.003G132000.v3.0	AtMYB103,MYB103	AT1G63910.1	RNA.regulation of transcription.MYB domain transcription factor family
Potri.001G197000.v3.0	ATMYB26,MS35,MYB26	AT3G13890.2	RNA.regulation of transcription.MYB domain transcription factor family
Potri.004G138000.v3.0	ATMYB4,MYB4	AT4G38620.1	RNA.regulation of transcription.MYB domain transcription factor family
Potri.009G134000.v3.0	ATMYB4,MYB4	AT4G38620.1	RNA.regulation of transcription.MYB domain transcription factor family
Potri.010G114000.v3.0	ATMYB4,MYB4	AT4G38620.1	RNA.regulation of transcription.MYB domain transcription factor family
Potri.011G040300.v3.0	ATMYB4,MYB4	AT4G38620.1	secondary metabolism.sulfur-containing.glucosinolates.regulation.indole : RNA.regulation of transcription.MYB domain transcription factor family
Potri.T011400.v3.0	ATMYB4,MYB4	AT4G38620.1	RNA.regulation of transcription.MYB domain transcription factor family
Potri.T144800.v3.0	ATMYB4,MYB4	AT4G38620.1	RNA.regulation of transcription.MYB domain transcription factor family
Potri.004G174400.v3.0	ATMYB4,MYB4	AT4G38620.1	RNA.regulation of transcription.MYB domain transcription factor family
Potri.001G118800.v3.0	AtMYB42,MYB42	AT4G12350.1	RNA.regulation of transcription.MYB domain transcription factor family
Potri.003G114100.v3.0	AtMYB42,MYB42	AT4G12350.1	RNA.regulation of transcription.MYB domain transcription factor family
Potri.012G127700.v3.0	AtMYB42,MYB42	AT4G12350.1	RNA.regulation of transcription.MYB domain transcription factor family
Potri.004G086300.v3.0	AtMYB43,MYB43	AT5G16600.1	RNA.regulation of transcription.MYB domain transcription factor family
Potri.017G130300.v3.0	AtMYB43,MYB43	AT5G16600.1	RNA.regulation of transcription.MYB domain transcription factor family
Potri.001G258700.v3.0	ATMYB46,MYB46	AT5G12870.1	RNA.regulation of transcription.MYB domain transcription factor family
Potri.009G053900.v3.0	ATMYB46,MYB46	AT5G12870.1	RNA.regulation of transcription.MYB domain transcription factor family
Potri.002G073500.v3.0	ATMYB52,BW52,MYB52	AT1G17950.1	RNA.regulation of transcription.MYB domain transcription factor family
Potri.005G186400.v3.0	ATMYB52,BW52,MYB52	AT1G17950.1	RNA.regulation of transcription.MYB domain transcription factor family
Potri.007G134500.v3.0	ATMYB52,BW52,MYB52	AT1G17950.1	RNA.regulation of transcription.MYB domain transcription factor family
Potri.012G039400.v3.0	ATMYB52,BW52,MYB52	AT1G17950.1	RNA.regulation of transcription.MYB domain transcription factor family
Potri.015G033600.v3.0	ATMYB52,BW52,MYB52	AT1G17950.1	RNA.regulation of transcription.MYB domain transcription factor family
Potri.017G017600.v3.0	ATMYB52,BW52,MYB52	AT1G17950.1	RNA.regulation of transcription.MYB domain transcription factor family
Potri.005G096600.v3.0	ATMYB63,MYB63	AT1G79180.1	RNA.regulation of transcription.MYB domain transcription factor family
Potri.007G067600.v3.0	ATMYB63,MYB63	AT1G79180.1	RNA.regulation of transcription.MYB domain transcription factor family
Potri.019G118900.v3.0	ATMYB63,MYB63	AT1G79180.1	signalling.receptor kinases.misc : secondary metabolism.sulfur-containing.glucosinolates.regulation.indole : RNA.regulation of transcription.MYB domain transcription factor family
Potri.005G063200.v3.0	ATMYB69,MYB69	AT4G33450.1	RNA.regulation of transcription.MYB domain transcription factor family
Potri.007G106100.v3.0	ATMYB69,MYB69	AT4G33450.1	RNA.regulation of transcription.MYB domain transcription factor family
Potri.018G049200.v3.0	ATMYB7,ATY49,MYB7	AT2G16720.1	RNA.regulation of transcription.MYB domain transcription factor family : secondary metabolism.sulfur-containing.glucosinolates.regulation.indole : secondary metabolism.sulfur-containing.glucosinolates.regulation.aliphatic : signalling.receptor kinases.misc
Potri.018G049600.v3.0	ATMYB7,ATY49,MYB7	AT2G16720.1	secondary metabolism.sulfur-containing.glucosinolates.regulation.aliphatic : RNA.regulation of transcription.MYB domain transcription factor family : secondary metabolism.sulfur-containing.glucosinolates.regulation.indole : signalling.receptor kinases.misc
Potri.001G267300.v3.0	AtMYB83,MYB83	AT3G08500.1	RNA.regulation of transcription.MYB domain transcription factor family
Potri.009G061500.v3.0	AtMYB83,MYB83	AT3G08500.1	RNA.regulation of transcription.MYB domain transcription factor family
Potri.001G451100.v3.0	ATOMT1,OMT1	AT5G54160.1	secondary metabolism.phenylpropanoids.lignin biosynthesis.COMT : misc.O-methyl transferases
Potri.002G076800.v3.0	ATOMT1,OMT1	AT5G54160.1	misc.O-methyl transferases : secondary metabolism.phenylpropanoids.lignin biosynthesis.COMT
Potri.002G180500.v3.0	ATOMT1,OMT1	AT5G54160.1	misc.O-methyl transferases
Potri.002G180600.v3.0	ATOMT1,OMT1	AT5G54160.1	misc.O-methyl transferases
Potri.002G180700.v3.0	ATOMT1,OMT1	AT5G54160.1	misc.O-methyl transferases
Potri.005G183800.v3.0	ATOMT1,OMT1	AT5G54160.1	misc.O-methyl transferases
Potri.012G006400.v3.0	ATOMT1,OMT1	AT5G54160.1	secondary metabolism.phenylpropanoids.lignin biosynthesis.COMT
Potri.014G106500.v3.0	ATOMT1,OMT1	AT5G54160.1	misc.O-methyl transferases
Potri.014G106600.v3.0	ATOMT1,OMT1	AT5G54160.1	misc.O-methyl transferases : secondary metabolism.phenylpropanoids.lignin biosynthesis.COMT
Potri.015G003100.v3.0	ATOMT1,OMT1	AT5G54160.1	secondary metabolism.phenylpropanoids.lignin biosynthesis.COMT
Potri.016G101600.v3.0	ATOMT1,OMT1	AT5G54160.1	misc.O-methyl transferases
Potri.006G126800.v3.0	ATPAL1,PAL1	AT2G37040.1	secondary metabolism.phenylpropanoids.lignin biosynthesis.PAL
Potri.008G038200.v3.0	ATPAL1,PAL1	AT2G37040.1	secondary metabolism.phenylpropanoids.lignin biosynthesis.PAL
Potri.010G224100.v3.0	ATPAL1,PAL1	AT2G37040.1	secondary metabolism.phenylpropanoids.lignin biosynthesis.PAL
Potri.010G224200.v3.0	ATPAL1,PAL1	AT2G37040.1	secondary metabolism.phenylpropanoids.lignin biosynthesis.PAL
Potri.016G091100.v3.0	ATPAL1,PAL1	AT2G37040.1	secondary metabolism.phenylpropanoids.lignin biosynthesis.PAL
Potri.006G069600.v3.0	ATPRX25, PRX25	AT2G41480.1	misc.peroxidases
Potri.016G125000.v3.0	ATPRX25, PRX25	AT2G41480.1	misc.peroxidases
Potri.013G107900.v3.0	ATSAC1	AT1G22620.1	signalling.phosphinositides
Potri.013G108000.v3.0	ATSAC1	AT1G22620.1	signalling.phosphinositides
Potri.019G080300.v3.0	ATSAC1	AT1G22620.1	signalling.phosphinositides
Potri.004G159300.v3.0	BLH6	AT4G34610.1	RNA.regulation of transcription.HB,Homeobox transcription factor family
Potri.009G120800.v3.0	BLH6	AT4G34610.2	RNA.regulation of transcription.HB,Homeobox transcription factor family
Potri.001G304800.v3.0	CCoAOMT1	AT4G34050.1	secondary metabolism.phenylpropanoids.lignin biosynthesis.CCoAOMT
Potri.009G099800.v3.0	CCoAOMT1	AT4G34050.1	secondary metabolism.phenylpropanoids.lignin biosynthesis.CCoAOMT
Potri.018G070300.v3.0	CCoAOMT7	AT4G26220.1	secondary metabolism.phenylpropanoids.lignin biosynthesis.CCoAOMT
Potri.002G257900.v3.0	CESA4,IRX5,NWS2	AT5G44030.1	cell wall.cellulose synthesis.cellulose synthase
Potri.004G117200.v3.0	COBL4,IRX6	AT5G15630.1	cell wall.cellulose synthesis.COBRA
Potri.012G062200.v3.0	COBL4,IRX6	AT5G15630.1	cell wall.cellulose synthesis.COBRA
Potri.015G060100.v3.0	COBL4,IRX6	AT5G15630.1	cell wall.cellulose synthesis.COBRA
Potri.015G060200.v3.0	COBL4,IRX6	AT5G15630.1	cell wall.cellulose synthesis.COBRA
Potri.005G080100.v3.0	CSI1	AT2G22125.1	not assigned.no ontology.C2 domain-containing protein
Potri.007G087200.v3.0	CSI1	AT2G22125.1	not assigned.no ontology.C2 domain-containing protein
Potri.004G161600.v3.0	CYP84A1,FAH1	AT4G36220.1	secondary metabolism.phenylpropanoids.lignin biosynthesis.F5H
Potri.005G117500.v3.0	CYP84A1,FAH1	AT4G36220.1	secondary metabolism.phenylpropanoids.lignin biosynthesis.F5H
Potri.007G016400.v3.0	CYP84A1,FAH1	AT4G36220.1	secondary metabolism.phenylpropanoids.lignin biosynthesis.F5H
Potri.009G123600.v3.0	CYP84A1,FAH1	AT4G36220.1	secondary metabolism.phenylpropanoids.lignin biosynthesis.F5H
Potri.006G033300.v3.0	CYP98A3	AT2G40890.1	secondary metabolism.phenylpropanoids.lignin biosynthesis.C3H
Potri.016G031100.v3.0	CYP98A3	AT2G40890.1	secondary metabolism.phenylpropanoids.lignin biosynthesis.C3H
Potri.008G069900.v3.0	ESK1,TBL29	AT3G55990.1	stress.abiotic.cold
Potri.008G070000.v3.0	ESK1,TBL29	AT3G55990.1	stress.abiotic.cold
Potri.008G070200.v3.0	ESK1,TBL29	AT3G55990.1	stress.abiotic.cold
Potri.010G187400.v3.0	ESK1,TBL29	AT3G55990.1	stress.abiotic.cold
Potri.010G187500.v3.0	ESK1,TBL29	AT3G55990.1	stress.abiotic.cold
Potri.010G187600.v3.0	ESK1,TBL29	AT3G55990.1	stress.abiotic.cold
Potri.010G187300.v3.0	ESK1,TBL29	AT3G55990.1	stress.abiotic.cold
Potri.004G210600.v3.0	FLA12	AT5G60490.1	cell wall.cell wall proteins.AGPs.AGP
Potri.013G014200.v3.0	FLA12	AT5G60490.1	cell wall.cell wall proteins.AGPs.AGP
Potri.013G151300.v3.0	FLA12	AT5G60490.1	cell wall.cell wall proteins.AGPs.AGP
Potri.013G151500.v3.0	FLA12	AT5G60490.1	cell wall.cell wall proteins.AGPs.AGP
Potri.019G120800.v3.0	FLA12	AT5G60490.1	cell wall.cell wall proteins.AGPs.AGP
Potri.002G123500.v3.0	FRA1	AT5G47820.1	cell.organisation
Potri.007G046700.v3.0	FRA1	AT5G47820.1	cell.organisation
Potri.014G024700.v3.0	FRA1	AT5G47820.1	cell.organisation
Potri.008G079300.v3.0	FRA3	AT1G65580.1	DNA.synthesis/chromatin structure
Potri.010G177400.v3.0	FRA3	AT1G65580.1	DNA.synthesis/chromatin structure
Potri.001G416800.v3.0	GAUT12,IRX8,LGT6	AT5G54690.1	cell wall.hemicellulose synthesis.glucuronoxylan
Potri.011G132600.v3.0	GAUT12,IRX8,LGT6	AT5G54690.1	cell wall.hemicellulose synthesis.glucuronoxylan
Potri.012G109200.v3.0	GUT1	AT5G61840.1	misc.UDP glucosyl and glucoronyl transferases
Potri.012G109600.v3.0	GUT1	AT5G61840.1	misc.UDP glucosyl and glucoronyl transferases
Potri.015G116700.v3.0	GUT1	AT5G61840.1	misc.UDP glucosyl and glucoronyl transferases
Potri.005G061600.v3.0	GUX1,PGSIP1	AT3G18660.2	cell wall.hemicellulose synthesis.glucuronoxylan
Potri.007G107200.v3.0	GUX1,PGSIP1	AT3G18660.2	cell wall.hemicellulose synthesis.glucuronoxylan
Potri.014G029900.v3.0	GUX2,PGSIP3	AT4G33330.2	cell wall.hemicellulose synthesis.glucuronoxylan
Potri.005G187900.v3.0	GUX3,PGSIP2	AT1G77130.1	cell wall.hemicellulose synthesis.glucuronoxylan
Potri.004G226800.v3.0	GXM3/GXMT1	AT1G09610.1	not assigned.unknown
Potri.001G042900.v3.0	HCT	AT5G48930.1	secondary metabolism.phenylpropanoids.lignin biosynthesis.HCT
Potri.003G183900.v3.0	HCT	AT5G48930.1	secondary metabolism.phenylpropanoids.lignin biosynthesis.HCT
Potri.005G028000.v3.0	HCT	AT5G48930.1	secondary metabolism.phenylpropanoids.lignin biosynthesis.HCT
Potri.005G028100.v3.0	HCT	AT5G48930.1	secondary metabolism.phenylpropanoids.lignin biosynthesis.HCT
Potri.018G104700.v3.0	HCT	AT5G48930.1	secondary metabolism.phenylpropanoids.lignin biosynthesis.HCT
Potri.018G104800.v3.0	HCT	AT5G48930.1	secondary metabolism.phenylpropanoids.lignin biosynthesis.HCT
Potri.018G105400.v3.0	HCT	AT5G48930.1	secondary metabolism.phenylpropanoids.lignin biosynthesis.HCT
Potri.018G105500.v3.0	HCT	AT5G48930.1	secondary metabolism.phenylpropanoids.lignin biosynthesis.HCT
Potri.005G141500.v3.0	I14H,IRX14-L	AT5G67230.1	misc.UDP glucosyl and glucoronyl transferases : cell wall.hemicellulose synthesis.glucuronoxylan
Potri.007G047500.v3.0	I14H,IRX14-L	AT5G67230.1	cell wall.hemicellulose synthesis.glucuronoxylan : misc.UDP glucosyl and glucoronyl transferases
Potri.002G107300.v3.0	I9H,IRX9-L	AT1G27600.2	protein.glycosylation
Potri.018G039900.v3.0	I9H,IRX9-L	AT1G27600.2	protein.glycosylation
Potri.006G240200.v3.0	I9H,IRX9-L	AT1G27600.2	protein.glycosylation
Potri.009G014500.v3.0	IFL,IFL1,REV	AT5G60690.1	development.unspecified
Potri.001G302600.v3.0	IRX15L	AT5G67210.1	not assigned.unknown
Potri.005G141300.v3.0	IRX15L	AT5G67210.1	not assigned.unknown
Potri.007G047000.v3.0	IRX15L	AT5G67210.1	not assigned.unknown
Potri.006G131000.v3.0	IRX9	AT2G37090.1	cell wall.hemicellulose synthesis.glucuronoxylan
Potri.016G086400.v3.0	IRX9	AT2G37090.1	cell wall.hemicellulose synthesis.glucuronoxylan
Potri.001G112200.v3.0	IXR11,KNAT7	AT1G62990.1	RNA.regulation of transcription.HB,Homeobox transcription factor family
Potri.004G156400.v3.0	LAC11	AT5G03260.1	secondary metabolism.simple phenols
Potri.007G023300.v3.0	LAC11	AT5G03260.1	secondary metabolism.simple phenols
Potri.009G102700.v3.0	LAC11	AT5G03260.1	secondary metabolism.simple phenols
Potri.002G149000.v3.0	LBD18	AT2G45420.1	RNA.regulation of transcription.AS2,Lateral Organ Boundaries Gene Family
Potri.014G070400.v3.0	LBD18	AT2G45420.1	RNA.regulation of transcription.AS2,Lateral Organ Boundaries Gene Family
Potri.001G175000.v3.0	LysoPL2	AT1G52760.1	lipid metabolism.lipid degradation.lipases
Potri.003G059200.v3.0	LysoPL2	AT1G52760.1	lipid metabolism.lipid degradation.lipases
Potri.001G055100.v3.0	MAP65-8	AT1G27920.1	cell.organisation.cytoskeleton.mikrotubuli.MAP65
Potri.003G173300.v3.0	MAP65-8	AT1G27920.1	cell.organisation.cytoskeleton.mikrotubuli.MAP65
Potri.002G215600.v3.0	MED33A,RFR1	AT3G23590.1	RNA.transcription
Potri.008G201600.v3.0	MED33A,RFR1	AT3G23590.1	RNA.transcription
Potri.014G138400.v3.0	MED33A,RFR1	AT3G23590.1	RNA.transcription
Potri.016G142400.v3.0	MED33A,RFR1	AT2G48110.1	RNA.transcription
Potri.016G142500.v3.0	MED33A,RFR1	AT3G23590.1	RNA.transcription
Potri.018G131600.v3.0	PRX25	AT2G41480.1	misc.peroxidases
Potri.005G118700.v3.0	PRX72	AT5G66390.1	misc.peroxidases
Potri.007G019300.v3.0	PRX72	AT5G66390.1	misc.peroxidases
Potri.002G176800.v3.0	ROPGAP3	AT2G46710.1	signalling.G-proteins
Potri.014G103600.v3.0	ROPGAP3	AT2G46710.1	signalling.G-proteins
Potri.008G102300.v3.0	RWA2	AT3G06550.1	misc.acyl transferases : misc.O-methyl transferases
Potri.001G352300.v3.0	RWA3	AT2G34410.1	misc.O-methyl transferases : misc.acyl transferases
Potri.011G079400.v3.0	RWA3	AT2G34410.2	misc.acyl transferases : misc.O-methyl transferases
Potri.002G072000.v3.0	TED6	AT1G43790.1	not assigned.unknown
Potri.005G160500.v3.0	TED6	AT1G43790.1	not assigned.unknown
Potri.002G029100.v3.0	WAT1	AT1G75500.2	development.unspecified
Potri.005G233600.v3.0	WAT1	AT1G75500.1	development.unspecified
Potri.011G148300.v3.0	WAT1	AT1G75500.1	development.unspecified
Potri.011G148400.v3.0	WAT1	AT1G75500.2	development.unspecified

## Sheet: TAB_S3
Table S3: Cell wall anchor metabolites used as input for LOE analysis.
Complete Identifications
1,3-dihydroxyacetone
1,6-anhydroglucose
3-deoxy-hexanoic acid-1,4-lactone
3-O-caffeoyl-quinic acid
4-hydroxyacetophenone
5-hydroxyferulic acid
5-hydroxyferulic acid glucoside
adenosine
ascorbic acid
ascorbic acid glucoside
benzoic acid
benzyl alcohol
caffeic acid
catechol
cis-3-O-caffeoyl-quinic acid
cis-aconitic acid
cis-cinnamic acid
cis-p-coumaric acid
citric acid
coniferin
coniferyl alcohol
coumaric acid-4-O-glucoside
D-erythronic acid-gamma-lactone
ferulic acid
fructose
fumaric acid
galactinol
galactose
gluconic acid
glucose
glyceric acid
glycerol-1/3-phosphate
glycine
guaiacylglycerol
malic acid
malic acid, 4-ethyl ester
myo-inositol
p-hydroxybenzoic acid
phenylalanine
raffinose
secoisolariciresinol
serine
shikimic acid
succinic acid
sucrose
syringaresinol
syringin
trans-cinnamic acid
trans-p-coumaric acid
tyrosol-4-O-glucoside
vanillic acid-4-O-glucoside
xylonic acid
xylono-1,4-lactone
xylulose
Partial Identifications
RT	mz	ID
10.59	306	10.59 306 N-metabolite
15.6	297	15.60 297 279 217 guaiacyl lignan glycoside
15.62	279	15.62 279 297 217 guaiacyl lignan glycoside
15.71	267	15.71 267 204 hydroxyphenyl lignan glycoside
15.98	297	15.98 297 361 209 guaiacyl lignan glycoside
16.16	327	16.16 327 307 syringyl lignan
16.5	297	16.50 297 guaiacyl lignan
16.51	327	16.51 327 syringyl lignan
16.54	327	16.54 327 297 369 syringyl-guaiacyl lignan

## Sheet: TAB_S4
Table S4: Number of high LOE genes with regulatory-like MapMan annotations.
Mapman Bin	Mapman Name	No. High LOE Genes
27.1	RNA.processing…	3
27.3	RNA.regulation of transcription…	42
27.4	RNA.binding	1
28.1	DNA.synthesis/chromatin structure	2
28.2	DNA.repair	1
29.1	protein.aa activation	1
29.2	protein.synthesis.initiation	2
29.4	protein.posttranslational modification	9
29.5	protein.degradation	14
29.6	protein.folding	3
29.7	protein.glycosylation	1
29.8	protein.assembly and cofactor ligation	1
	TOTAL REGULATORY	80
	TOTAL OTHER	235

## Sheet: TAB_S5
Table S5: High LOE genes with documented cell wall-related roles, including anchor genes retrieved as high LOE genes.
GENE	Type	LOE_Breadth	LOE_Depth	LOE_COEX	LOE_COEXpos	LOE_COEXneg	LOE_COMETH	LOE_SNP	LOE_METAB-GWAS	LOE_METAB-RVGWAS	Arabidopsis_GeneSymbol	Arabidopsis_BestHit	MAPMAN_BIN	MAPMAN_NAME	Reference
Potri.006G169700.v3.0	anchor	4	5	1	1	0	2	1	1	0	4CL2,AT4CL2	AT3G21240.1	16.2.1.3	secondary metabolism.phenylpropanoids.lignin biosynthesis.4CL	Zhong, R., and Ye, Z.-H. (2014). Secondary cell walls: biosynthesis, patterned deposition and transcriptional regulation. Plant Cell Physiol. 56, 195–214.
Potri.011G132600.v3.0	anchor	3	46	25	25	0	20	0	0	1	GAUT12,IRX8,LGT6	AT5G54690.1	10.3.2	cell wall.hemicellulose synthesis.glucuronoxylan	Zhong, R., and Ye, Z.-H. (2014). Secondary cell walls: biosynthesis, patterned deposition and transcriptional regulation. Plant Cell Physiol. 56, 195–214.
Potri.001G416800.v3.0	anchor	3	38	34	34	0	3	0	0	1	GAUT12,IRX8,LGT6	AT5G54690.1	10.3.2	cell wall.hemicellulose synthesis.glucuronoxylan	Zhong, R., and Ye, Z.-H. (2014). Secondary cell walls: biosynthesis, patterned deposition and transcriptional regulation. Plant Cell Physiol. 56, 195–214.
Potri.012G006400.v3.0	anchor	3	37	25	25	0	11	0	1	0	ATOMT1,OMT1	AT5G54160.1	16.2.1.9	secondary metabolism.phenylpropanoids.lignin biosynthesis.COMT	Zhong, R., and Ye, Z.-H. (2014). Secondary cell walls: biosynthesis, patterned deposition and transcriptional regulation. Plant Cell Physiol. 56, 195–214.
Potri.010G224100.v3.0	anchor	3	35	6	6	0	28	0	0	1	ATPAL1,PAL1	AT2G37040.1	16.2.1.1	secondary metabolism.phenylpropanoids.lignin biosynthesis.PAL	Zhong, R., and Ye, Z.-H. (2014). Secondary cell walls: biosynthesis, patterned deposition and transcriptional regulation. Plant Cell Physiol. 56, 195–214.
Potri.006G097000.v3.0	anchor	3	29	27	27	0	1	0	1	0	ATLMCO4,IRX12,LAC4,LMCO4	AT2G38080.1	16.1	secondary metabolism.simple phenols	Zhong, R., and Ye, Z.-H. (2014). Secondary cell walls: biosynthesis, patterned deposition and transcriptional regulation. Plant Cell Physiol. 56, 195–214.
Potri.010G234100.v3.0	anchor	3	24	7	7	0	16	0	0	1	ATCSLA09,ATCSLA9,CSLA09,CSLA9,RAT4	AT5G03760.1	10.2	cell wall.cellulose synthesis	Zhong, R., and Ye, Z.-H. (2014). Secondary cell walls: biosynthesis, patterned deposition and transcriptional regulation. Plant Cell Physiol. 56, 195–214.
Potri.006G097100.v3.0	anchor	3	18	10	10	0	7	0	1	0	ATLMCO4,IRX12,LAC4,LMCO4	AT2G38080.1	16.1	secondary metabolism.simple phenols	Zhong, R., and Ye, Z.-H. (2014). Secondary cell walls: biosynthesis, patterned deposition and transcriptional regulation. Plant Cell Physiol. 56, 195–214.
Potri.001G352300.v3.0	anchor	3	17	15	15	0	1	0	1	0		AT2G34410.1	26.6 : 26.5	misc.O-methyl transferases : misc.acyl transferases	Zhong, R., and Ye, Z.-H. (2014). Secondary cell walls: biosynthesis, patterned deposition and transcriptional regulation. Plant Cell Physiol. 56, 195–214.
Potri.005G063200.v3.0	anchor	3	15	11	11	0	3	0	1	0	ATMYB69,MYB69	AT4G33450.1	27.3.25	RNA.regulation of transcription.MYB domain transcription factor family	Zhong, R., and Ye, Z.-H. (2014). Secondary cell walls: biosynthesis, patterned deposition and transcriptional regulation. Plant Cell Physiol. 56, 195–214.
Potri.009G149700.v3.0	anchor	3	10	1	1	0	8	0	0	1	ATCSLA02,ATCSLA2,CSLA02,CSLA2	AT5G22740.1	10.2	cell wall.cellulose synthesis	Zhong, R., and Ye, Z.-H. (2014). Secondary cell walls: biosynthesis, patterned deposition and transcriptional regulation. Plant Cell Physiol. 56, 195–214.
Potri.010G224200.v3.0	anchor	3	9	5	5	0	3	0	0	1	ATPAL1,PAL1	AT2G37040.1	16.2.1.1	secondary metabolism.phenylpropanoids.lignin biosynthesis.PAL	Zhong, R., and Ye, Z.-H. (2014). Secondary cell walls: biosynthesis, patterned deposition and transcriptional regulation. Plant Cell Physiol. 56, 195–214.
Potri.018G105500.v3.0	anchor	3	6	1	0	1	0	1	4	0	HCT	AT5G48930.1	16.2.1.4	secondary metabolism.phenylpropanoids.lignin biosynthesis.HCT	Zhong, R., and Ye, Z.-H. (2014). Secondary cell walls: biosynthesis, patterned deposition and transcriptional regulation. Plant Cell Physiol. 56, 195–214.
Potri.005G080100.v3.0	anchor	3	4	1	1	0	2	0	0	1	CSI1	AT2G22125.1	35.1.19	not assigned.no ontology.C2 domain-containing protein	Zhong, R., and Ye, Z.-H. (2014). Secondary cell walls: biosynthesis, patterned deposition and transcriptional regulation. Plant Cell Physiol. 56, 195–214.
Potri.011G079400.v3.0	anchor	3	3	1	1	0	1	0	0	1		AT2G34410.2	26.5 : 26.6	misc.acyl transferases : misc.O-methyl transferases	Zhong, R., and Ye, Z.-H. (2014). Secondary cell walls: biosynthesis, patterned deposition and transcriptional regulation. Plant Cell Physiol. 56, 195–214.
Potri.004G211900.v3.0	literature	4	52	42	42	0	8	0	1	1		AT2G28315.1	34	transport	Temple, H., Saez-Aguayo, S., Reyes, F. C., and Orellana, A. (2016). The inside and outside: topological issues in plant cell wall biosynthesis and the roles of nucleotide sugar transporters. Glycobiology 26, 913–925. doi:10.1093/glycob/cww054.
Potri.013G102600.v3.0	literature	4	22	18	0	18	2	0	1	1	AGL12,XAL1	AT1G71692.1	27.3.24	RNA.regulation of transcription.MADS box transcription factor family	Du, J., Miura, E., Robischon, M., Martinez, C., and Groover, A. (2011). The Populus Class III HD ZIP transcription factor POPCORONA affects cell differentiation during secondary growth of woody stems. PLoS One 6, e17458.
Potri.008G212100.v3.0	literature	4	7	1	0	1	3	0	2	1	MLP423	AT1G24020.1	35.2	not assigned.unknown	Hall, H., and Ellis, B. (2013). Transcriptional programming during cell wall maturation in the expanding Arabidopsis stem. BMC Plant Biol. 13, 14.
Potri.011G096500.v3.0	literature	3	48	35	35	0	10	0	0	3	IQD10	AT3G15050.1	30.3	signalling.calcium	Badmi, R., Payyavula, R. S., Bali, G., Guo, H.-B., Jawdy, S. S., Gunter, L., et al. (2018). A new calmodulin-binding protein expresses in the context of secondary cell wall biosynthesis and impacts biomass properties in Populus. Front. Plant Sci. 9, 1669. doi:10.3389/FPLS.2018.01669.
Potri.017G086300.v3.0	literature	3	32	1	1	0	30	0	1	0	ATMIXTA,ATMYB16,MYB16	AT5G15310.2	27.3.25	RNA.regulation of transcription.MYB domain transcription factor family	Gibalová, A., Re\vnák, D., Matczuk, K., Dupl’áková, N., Cháb, D., Twell, D., et al. (2009). AtbZIP34 is required for Arabidopsis pollen wall patterning and the control of several metabolic pathways in developing pollen. Plant Mol. Biol. 70, 581–601.
Potri.001G336700.v3.0	literature	3	31	1	1	0	29	0	1	0	AtMYB40,MYB40	AT5G14340.1	27.3.25	RNA.regulation of transcription.MYB domain transcription factor family	Shin, D. H., Cho, M., Choi, M. G., Das, P. K., Lee, S.-K., Choi, S.-B., et al. (2015). Identification of genes that may regulate the expression of the transcription factor production of anthocyanin pigment 1 (PAP1)/MYB75 involved in Arabidopsis anthocyanin biosynthesis. Plant Cell Rep. 34, 805–815. doi:10.1007/s00299-015-1743-7.
Potri.011G161400.v3.0	literature	3	27	25	25	0	1	0	1	0		AT1G30760.1	26.8	misc.nitrilases, *nitrile lyases, berberine bridge enzymes, reticuline oxidases, troponine reductases	Daniel, B., Pavkov-Keller, T., Steiner, B., Dordic, A., Gutmann, A., Nidetzky, B., et al. (2015). Oxidation of monolignols by members of the berberine bridge enzyme family suggests a role in plant cell wall metabolism. J. Biol. Chem. 290, 18770–18781.
Potri.006G152700.v3.0	literature	3	26	15	15	0	10	0	1	0	anac075,NAC075	AT4G29230.1	33.99	development.unspecified	Sakamoto, S., and Mitsuda, N. (2014). Reconstitution of a Secondary Cell Wall in a Secondary Cell Wall-Deficient Arabidopsis Mutant. Plant Cell Physiol. 56, 299–310. doi:10.1093/pcp/pcu208.
Potri.001G200800.v3.0	literature	3	22	4	4	0	17	0	1	0	EDA17,HTH	AT1G72970.1	26.8	misc.nitrilases, *nitrile lyases, berberine bridge enzymes, reticuline oxidases, troponine reductases	Rains, M. K., de Silva, N. D., and Molina, I. (2017). Reconstructing the suberin pathway in poplar by chemical and transcriptomic analysis of bark tissues . Tree Physiol. 38, 340–361. doi:10.1093/treephys/tpx060.
Potri.006G005600.v3.0	literature	3	22	18	18	0	3	0	1	0		AT5G47635.1	35.2	not assigned.unknown	Jensen, J., Johnson, N., and Wilkerson, C. (2013). Discovery of diversity in xylan biosynthetic genes by transcriptional profiling of a heteroxylan containing mucilaginous tissue. Front. Plant Sci. 4, 183. doi:10.3389/fpls.2013.00183.
Potri.016G125500.v3.0	literature	3	20	10	10	0	9	0	1	0	TBL34	AT2G38320.1	35.2	not assigned.unknown	Yuan, Y., Teng, Q., Zhong, R., and Ye, Z.-H. (2016). Roles of Arabidopsis TBL34 and TBL35 in xylan acetylation and plant growth. Plant Sci. 243, 120–130. doi:https://doi.org/10.1016/j.plantsci.2015.12.007.
Potri.017G075500.v3.0	literature	3	19	9	9	0	8	0	2	0		AT5G40020.1	20.1	stress.biotic	Yamaguchi, M., Mitsuda, N., Ohtani, M., Ohme‐Takagi, M., Kato, K., and Demura, T. (2011). VASCULAR‐RELATED NAC‐DOMAIN 7 directly regulates the expression of a broad range of genes for xylem vessel formation. Plant J. 66, 579–590. doi:10.1111/j.1365-313X.2011.04514.x.
Potri.007G122100.v3.0	literature	3	18	3	3	0	14	0	1	0	RCI3,RCI3A	AT1G05260.1	20.2.2 : 26.12	misc.peroxidases : stress.abiotic.cold	Zhang, Y., Xiao, Z., Zhan, C., Liu, M., Xia, W., and Wang, N. (2019). Comprehensive analysis of dynamic gene expression and investigation of the roles of hydrogen peroxide during adventitious rooting in poplar. BMC Plant Biol. 19, 99. doi:10.1186/s12870-019-1700-7.
Potri.006G220100.v3.0	literature	3	18	7	1	6	10	0	1	0	ER,QRP1	AT2G26330.1	30.2.13	signalling.receptor kinases.leucine rich repeat XIII	Sánchez-Rodríguez, C., Estévez, J. M., Llorente, F., Hernández-Blanco, C., Jordá, L., Pagán, I., et al. (2009). The ERECTA receptor-like kinase regulates cell wall--mediated resistance to pathogens in Arabidopsis thaliana. Mol. plant-microbe Interact. 22, 953–963.
Potri.011G161500.v3.0	literature	3	12	7	7	0	4	0	1	0	EDA28,MEE23	AT2G34790.1	26.8	misc.nitrilases, *nitrile lyases, berberine bridge enzymes, reticuline oxidases, troponine reductases	Pomiès, L., Decourteix, M., Franchel, J., Moulia, B., and Leblanc-Fournier, N. (2017). Poplar stem transcriptome is massively remodelled in response to single or repeated mechanical stimuli. BMC Genomics 18, 300. doi:10.1186/s12864-017-3670-1.
Potri.012G135100.v3.0	literature	3	9	7	7	0	0	0	1	1		AT4G25433.1	10.6	cell wall.degradation	Eggermont, L., Verstraeten, B., and Van Damme, E. J. M. (2017). Genome-wide screening for lectin motifs in Arabidopsis thaliana. Plant Genome 10.
Potri.006G150300.v3.0	literature	3	9	0	0	0	6	0	2	1		AT5G56840.1	27.3.26	RNA.regulation of transcription.MYB-related transcription factor family	Mitsuda, N., Ikeda, M., Takada, S., Takiguchi, Y., Kondou, Y., Yoshizumi, T., et al. (2010). Efficient Yeast One-/Two-Hybrid Screening Using a Library Composed Only of Transcription Factors in Arabidopsis thaliana. Plant Cell Physiol. 51, 2145–2151. doi:10.1093/pcp/pcq161.
Potri.018G087100.v3.0	literature	3	8	5	5	0	2	0	0	1		AT3G28345.1	34.16	transport.ABC transporters and multidrug resistance systems	Kaneda, M., Schuetz, M., Lin, B. S. P., Chanis, C., Hamberger, B., Western, T. L., et al. (2011). ABC transporters coordinately expressed during lignification of Arabidopsis stems include a set of ABCBs associated with auxin transport. J. Exp. Bot. 62, 2063–2077. doi:10.1093/jxb/erq416.
Potri.003G064600.v3.0	literature	3	8	2	2	0	5	0	1	0	ATMYB66,MYB66,WER,WER1	AT5G14750.1	30.2.99 : 16.5.1.2.3 : 27.3.25	signalling.receptor kinases.misc : RNA.regulation of transcription.MYB domain transcription factor family : secondary metabolism.sulfur-containing.glucosinolates.regulation.indole	Reem, N. T., Chen, H.-Y., Hur, M., Zhao, X., Wurtele, E. S., Li, X., et al. (2018). Comprehensive transcriptome analyses correlated with untargeted metabolome reveal differentially expressed pathways in response to cell wall alterations. Plant Mol. Biol. 96, 509–529. doi:10.1007/s11103-018-0714-0.
Potri.007G035800.v3.0	literature	3	7	0	0	0	4	0	1	2		AT3G07820.1	10.6.3	cell wall.degradation.pectate lyases and polygalacturonases	Cao, J. (2012). The Pectin Lyases in Arabidopsis thaliana: Evolution, Selection and Expression Profiles. PLoS One 7, 1–15. doi:10.1371/journal.pone.0046944.
Potri.019G044600.v3.0	literature	3	7	2	1	1	3	0	2	0		AT3G45400.1	26.2	misc.UDP glucosyl and glucoronyl transferases	Porth, I., Klápště, J., Skyba, O., Friedmann, M. C., Hannemann, J., Ehlting, J., et al. (2013). Network analysis reveals the relationship among wood properties, gene expression levels and genotypes of natural Populus trichocarpa accessions. New Phytol. 200, 727–742.
Potri.018G005300.v3.0	literature	3	6	2	2	0	2	0	2	0	ATMYB3,MYB3	AT1G22640.1	27.3.25 : 16.5.1.2.3 : 30.2.99	RNA.regulation of transcription.MYB domain transcription factor family : secondary metabolism.sulfur-containing.glucosinolates.regulation.indole : signalling.receptor kinases.misc	Chavigneau, , Goué, N., Delaunay, , Courtial, A., Jouanin, , Reymond, , et al. (2012). QTL for floral stem lignin content and degradability in three recombinant inbred line (RIL) progenies of Arabidopsis thaliana and search for candidate genes involved in cell wall biosynthesis and degradability. Open J. Genet. 2, 7–30. doi:10.4236/ojgen.2012.21002.
Potri.002G173900.v3.0	literature	3	5	1	1	0	3	0	1	0	ATMYB3,MYB3	AT1G22640.1	16.5.1.2.3 : 27.3.25 : 30.2.99	RNA.regulation of transcription.MYB domain transcription factor family : secondary metabolism.sulfur-containing.glucosinolates.regulation.indole : signalling.receptor kinases.misc	Zhou, M., Zhang, K., Sun, Z., Yan, M., Chen, C., Zhang, X., et al. (2017). LNK1 and LNK2 corepressors interact with the MYB3 transcription factor in phenylpropanoid biosynthesis. Plant Physiol. 174, 1348–1358.
Potri.001G218100.v3.0	literature	3	5	3	3	0	0	0	1	1	ATNEK6,IBO1,NEK6	AT3G44200.1	29.4	protein.postranslational modification	Vigneault, F., Lachance, D., Cloutier, M., Pelletier, G., Levasseur, C., and Séguin, A. (2007). Members of the plant NIMA-related kinases are involved in organ development and vascularization in poplar, Arabidopsis and rice. Plant J. 51, 575–588. doi:10.1111/j.1365-313X.2007.03161.x.
Potri.006G123400.v3.0	literature	3	5	2	2	0	2	0	1	0	AtMYB36,MYB36	AT5G57620.1	27.3.25	RNA.regulation of transcription.MYB domain transcription factor family	Kamiya, T., Borghi, M., Wang, P., Danku, J. M. C., Kalmbach, L., Hosmani, P. S., et al. (2015). The MYB36 transcription factor orchestrates Casparian strip formation. Proc. Natl. Acad. Sci. 112, 10533–10538. doi:10.1073/pnas.1507691112.
Potri.002G096800.v3.0	literature	3	3	1	1	0	1	0	1	0	AtMYB93,MYB93	AT1G34670.1	27.3.25	RNA.regulation of transcription.MYB domain transcription factor family	Legay, S., Guerriero, G., Deleruelle, A., Lateur, M., Evers, D., André, C. M., et al. (2015). Apple russeting as seen through the RNA-seq lens: strong alterations in the exocarp cell wall. Plant Mol. Biol. 88, 21–40. doi:10.1007/s11103-015-0303-4.
Potri.016G058200.v3.0	literature	3	3	1	1	0	1	0	1	0	ATPA2,PA2	AT5G06720.1	26.12	misc.peroxidases	Ehlting, J., Mattheus, N., Aeschliman, D. S., Li, E., Hamberger, B., Cullis, I. F., et al. (2005). Global transcript profiling of primary stems from Arabidopsis thaliana identifies candidate genes for missing links in lignin biosynthesis and transcriptional regulators of fiber differentiation. Plant J. 42, 618–640.
Potri.012G080400.v3.0	literature	3	3	1	1	0	1	0	1	0	ATMYB66,MYB66,WER,WER1	AT5G14750.1	27.3.25	RNA.regulation of transcription.MYB domain transcription factor family	Reem, N. T., Chen, H.-Y., Hur, M., Zhao, X., Wurtele, E. S., Li, X., et al. (2018). Comprehensive transcriptome analyses correlated with untargeted metabolome reveal differentially expressed pathways in response to cell wall alterations. Plant Mol. Biol. 96, 509–529. doi:10.1007/s11103-018-0714-0.
Potri.012G076500.v3.0	literature	3	3	0	0	0	1	0	1	1		AT5G47000.1	26.12	misc.peroxidases	Hrubá, P., Honys, D., Twell, D., Čapková, V., and Tupý, J. (2005). Expression of β-galactosidase and β-xylosidase genes during microspore and pollen development. Planta 220, 931–940. doi:10.1007/s00425-004-1409-0.

## Sheet: TAB_S6
Table S6: LOE scores, Priority Tiers, and functional annotations for ranked and filtered high LOE genes (metabolite-GWAS score ≥1, breadth score ≥3).
GENE	Tier	LOE_Breadth	LOE_Depth	LOE_COEX	LOE_COEX_pos	LOE_COEX_neg	LOE_COMETH	LOE_SNP	LOE_METAB-GWAS	LOE_METAB-RVGWAS	Arabidopsis_GeneSymbol	Arabidopsis_BestHit	MAPMAN_BIN	MAPMAN_NAME
Potri.004G085400.v3.0	1	4	7	4	1	3	1	0	1	1	ATGLN1;1,ATGSR1,GLN1;1,GSR 1	AT5G37600.1	12.2.2	N-metabolism.ammonia metabolism.glutamine synthetase
Potri.006G256000.v3.0	1	4	5	1	1	0	1	0	1	2		AT4G32160.1	30.9	signalling.lipids
Potri.010G155600.v3.0	1	4	5	1	1	0	2	1	0	1		AT1G53440.1	30.2.8.2	signalling.receptor kinases.leucine rich repeat VIII.VIII-2
Potri.012G093800.v3.0	1	4	5	2	0	2	1	0	1	1	ATNDPK2,NDPK IA,NDPK IA IA,NDPK1A,NDPK2	AT5G63310.1	23.4.10	nucleotide metabolism.phosphotransfer and pyrophosphatases.nucleoside diphosphate kinase
Potri.013G060500.v3.0	1	3	44	21	21	0	22	0	0	1	ATCRT1	AT5G56340.1	29.5.11.4.2	protein.degradation.ubiquitin.E3.RING
Potri.008G112300.v3.0	1	3	34	31	31	0	2	0	0	1		AT1G13635.2	28.2	DNA.repair
Potri.001G216000.v3.0	1	3	31	29	29	0	1	0	1	0		AT5G22090.1	35.2	not assigned.unknown
Potri.005G067000.v3.0	1	3	24	4	4	0	19	0	1	0		AT1G77280.1	29.4.1.56	protein.postranslational modification.kinase.receptor like cytoplasmatic kinase VI
Potri.008G156600.v3.0	1	3	24	13	13	0	10	0	1	0	AST12,SULTR3;1	AT3G51895.1	34.6	transport.sulphate
Potri.013G156300.v3.0	1	3	21	16	16	0	4	0	1	0			35.2	not assigned.unknown
Potri.001G340400.v3.0	1	3	20	16	16	0	3	0	1	0		AT3G01680.1	35.2	not assigned.unknown
Potri.015G063400.v3.0	1	3	19	5	4	1	13	0	1	0	ATATH2,ATH2	AT3G47740.1	34.16	transport.ABC transporters and multidrug resistance systems
Potri.006G153300.v3.0	1	3	18	14	14	0	2	0	2	0		AT5G19740.1	29.5	protein.degradation
Potri.015G006200.v3.0	1	3	17	13	0	13	3	0	1	0	AtGRF7,GRF7	AT5G53660.1	27.3.50	RNA.regulation of transcription.General Transcription
Potri.003G079900.v3.0	1	3	15	12	12	0	2	0	1	0		AT4G16790.1	10.5.4	cell wall.cell wall proteins.HRGP
Potri.001G352200.v3.0	1	3	14	2	2	0	9	0	3	0	ATPUP10,PUP10	AT4G18210.1	34.1	transport.nucleotides
Potri.011G142200.v3.0	1	3	13	4	1	3	8	0	0	1	PSBR	AT1G79040.1	1.1.1.2	PS.lightreaction.photosystem II.PSII polypeptide subunits
Potri.017G053000.v3.0	1	3	13	10	10	0	2	0	1	0	AMC1,ATMC1,ATMCPB1,LOL3,MCP1B	AT1G02170.1	29.5	protein.degradation
Potri.019G087700.v3.0	1	3	11	5	5	0	5	0	1	0	ATSERK1,SERK1	AT1G71830.1	30.2.2	signalling.receptor kinases.leucine rich repeat II
Potri.017G059300.v3.0	1	3	10	8	8	0	1	0	1	0	SHM4	AT4G13930.1	1.2.5	PS.photorespiration.serine hydroxymethyltransferase
Potri.018G090300.v3.0	1	3	10	7	7	0	1	0	2	0	AHA1,HA1,OST2,PMA	AT2G18960.1	34.1 : 34.1.2	transport.p- and v-ATPases : transport.p- and v-ATPases.H+-exporting ATPase
Potri.018G105600.v3.0	1	3	10	4	0	4	0	2	4	0		AT2G24020.1	35.2	not assigned.unknown
Potri.T135500.v3.0	1	3	10	7	7	0	0	2	0	1	CYCP4;1	AT2G44740.1	31.3	cell.cycle
Potri.004G059900.v3.0	1	3	9	5	5	0	2	0	2	0		AT2G42760.1	35.2	not assigned.unknown
Potri.006G060100.v3.0	1	3	9	4	1	3	4	0	0	1	CRR6	AT2G47910.1	35.2	not assigned.unknown
Potri.013G093800.v3.0	1	3	8	0	0	0	1	0	1	6		AT1G71350.1	29.2.3	protein.synthesis.initiation
Potri.007G027400.v3.0	1	3	7	5	1	4	1	0	0	1		AT3G50685.1	35.2	not assigned.unknown
Potri.010G072700.v3.0	1	3	7	5	5	0	1	0	1	0		AT5G43420.1	29.5.11.4.2	protein.degradation.ubiquitin.E3.RING
Potri.016G115200.v3.0	1	3	7	2	1	1	0	0	1	4	LHCB4.2	AT3G08940.2	1.1.1.1	PS.lightreaction.photosystem II.LHC-II
Potri.010G113700.v3.0	1	3	5	3	3	0	0	1	1	0	FAB1C	AT1G71010.1	30.4.1	signalling.phosphinositides.phosphatidylinositol-4-phosphate 5-kinase
Potri.001G006600.v3.0	2	3	34	3	3	0	30	0	1	0	AAE18	AT1G55320.1	11.1.8	lipid metabolism.FA synthesis and FA elongation.acyl coa ligase
Potri.010G096000.v3.0	2	3	31	3	3	0	27	0	0	1	MLP423	AT1G24020.1	20.2.99	stress.abiotic.unspecified
Potri.004G176400.v3.0	2	3	26	2	2	0	22	0	2	0		AT5G47900.1	35.2	not assigned.unknown
Potri.001G416400.v3.0	2	3	24	3	0	3	20	0	0	1	PQL1,PQL2	AT3G01440.1	1.1.1.2	PS.lightreaction.photosystem II.PSII polypeptide subunits
Potri.007G003500.v3.0	2	3	24	3	1	2	20	0	1	0	HCF173	AT1G16720.1	35.2	not assigned.unknown
Potri.008G188600.v3.0	2	3	20	3	0	3	16	0	0	1	MENG	AT1G23360.1	18.5.2.8	Co-factor and vitamine metabolism.folate & vitamine K.vitamine K.2-phytyl-1,4-naphthoquinone methyltransferase
Potri.006G141400.v3.0	2	3	17	3	3	0	13	0	1	0	CYP75B1,D501,TT7	AT5G07990.1	16.2.1.8 : 26.10 : 16.8.3.3	secondary metabolism.phenylpropanoids.lignin biosynthesis.F5H : secondary metabolism.flavonoids.dihydroflavonols.flavonoid 3-monooxygenase : misc.cytochrome P450
Potri.013G102500.v3.0	2	3	12	3	3	0	8	0	0	1		AT1G71691.2	26.28	misc.GDSL-motif lipase
Potri.004G101900.v3.0	2	3	10	0	0	0	6	0	1	3	ATSTP1,STP1	AT1G11260.1	34.2	transport.sugars
Potri.013G090900.v3.0	2	3	10	3	0	3	6	0	1	0	GLY1,SFD1	AT2G40690.1	11.5.2	lipid metabolism.glyceral metabolism.Glycerol-3-phosphate dehydrogenase (NAD+)
Potri.016G104300.v3.0	2	3	9	3	3	0	5	0	0	1		AT3G53980.2	26.21	misc.protease inhibitor/seed storage/lipid transfer protein (LTP) family protein
Potri.001G292000.v3.0	2	3	7	2	0	2	3	0	0	2		AT1G49975.1	35.2	not assigned.unknown
Potri.004G123500.v3.0	2	3	7	2	1	1	3	0	0	2		AT3G02100.1	26.2	misc.UDP glucosyl and glucoronyl transferases
Potri.006G216700.v3.0	2	3	7	3	3	0	3	0	0	1		AT5G20870.1	26.4 : 26.3	misc.beta 1,3 glucan hydrolases : misc.gluco-, galacto- and mannosidases
Potri.007G121500.v3.0	2	3	7	3	2	1	3	0	0	1	CYCP2;1	AT3G21870.1	31.3	cell.cycle
Potri.001G207900.v3.0	2	3	6	0	0	0	2	1	3	0	COP9,CSN8,EMB143,FUS7	AT4G14110.1	30.11.1 : 33.99	development.unspecified : signalling.light.COP9 signalosome
Potri.005G181700.v3.0	2	3	6	3	3	0	2	0	1	0		AT1G21660.1	35.1	not assigned.no ontology
Potri.002G153800.v3.0	2	3	5	3	1	2	1	0	1	0	PEX11D	AT2G45740.1	31.1 : 29.3.5	protein.targeting.peroxisomes : cell.organisation
Potri.004G061200.v3.0	2	3	5	3	0	3	1	0	0	1		AT4G18810.1	30.11	signalling.light
Potri.005G072100.v3.0	2	3	5	3	3	0	1	0	1	0		AT5G65290.1	35.1	not assigned.no ontology
Potri.006G154000.v3.0	2	3	5	1	1	0	1	0	3	0	SNF7.1	AT4G29160.1	27.3.71	RNA.regulation of transcription.SNF7
Potri.006G183900.v3.0	2	3	5	3	0	3	1	0	1	0	APO2,emb1629	AT5G57930.2	35.2	not assigned.unknown
Potri.007G059000.v3.0	2	3	5	2	2	0	1	0	2	0	ATIRE1-2,IRE1-2,IRE1A	AT2G17520.1	29.4	protein.postranslational modification
Potri.011G029000.v3.0	2	3	5	1	1	0	1	0	0	3	CRK29	AT4G21410.1	30.2.17	signalling.receptor kinases.DUF 26
Potri.014G135200.v3.0	2	3	5	3	0	3	1	0	1	0	DEGP2	AT2G47940.1	29.5.5	protein.degradation.serine protease
Potri.003G066800.v3.0	2	3	4	2	2	0	0	0	1	1	CYP75B1,D501,TT7	AT5G07990.1	16.8.3.3	secondary metabolism.flavonoids.dihydroflavonols.flavonoid 3-monooxygenase
Potri.006G257200.v3.0	2	3	4	1	1	0	0	0	1	2		AT4G32120.1	26.2 : 29.7	protein.glycosylation : misc.UDP glucosyl and glucoronyl transferases
Potri.010G035300.v3.0	2	3	4	2	2	0	0	0	1	1		AT1G69910.1	30.2.20	signalling.receptor kinases.wheat LRK10 like
Potri.011G025200.v3.0	2	3	4	2	0	2	0	0	1	1	THI1,THI4,TZ	AT5G54770.1	18.2	Co-factor and vitamine metabolism.thiamine
Potri.018G105700.v3.0	3	3	33	0	0	0	30	1	2	0	BRS1,SCPL24	AT4G30610.1	29.5.5	protein.degradation.serine protease
Potri.006G255100.v3.0	3	3	32	1	1	0	30	0	1	0		AT1G56130.1	30.2.8.2	signalling.receptor kinases.leucine rich repeat VIII.VIII-2
Potri.001G084400.v3.0	3	3	31	1	0	1	29	0	1	0	ATYSL1,YSL1	AT4G24120.1	34.13 : 34.12	transport.peptides and oligopeptides : transport.metal
Potri.004G020400.v3.0	3	3	30	2	1	1	27	0	0	1	PDF2	AT4G04890.1	27.3.22	RNA.regulation of transcription.HB,Homeobox transcription factor family
Potri.010G181400.v3.0	3	3	30	2	2	0	27	0	1	0	ATDCL2,DCL2	AT3G03300.1	27.1.20	RNA.processing.degradation dicer
Potri.015G087400.v3.0	3	3	30	1	1	0	28	0	0	1		AT5G50260.1	29.5.3	protein.degradation.cysteine protease
Potri.007G016700.v3.0	3	3	29	1	1	0	27	0	1	0	FLS2	AT5G46330.1	20.1.7 : 30.2.11 : 30.2.13 : 30.2.12	stress.biotic.PR-proteins : signalling.receptor kinases.leucine rich repeat XII : signalling.receptor kinases.leucine rich repeat XI : signalling.receptor kinases.leucine rich repeat XIII
Potri.001G121700.v3.0	3	3	28	2	2	0	25	0	0	1	ORP2A	AT4G22540.1	31.4	cell.vesicle transport
Potri.002G074900.v3.0	3	3	28	1	0	1	26	0	1	0		AT1G21400.1	13.2.4.1	amino acid metabolism.degradation.branched chain group.shared
Potri.014G171700.v3.0	3	3	27	1	1	0	25	0	1	0	CLM,CYP90B1,DWF4,PSC1,SAV1,SNP2	AT3G50660.1	17.3.1.1.2	hormone metabolism.brassinosteroid.synthesis-degradation.BRs.DWF4
Potri.002G019900.v3.0	3	3	26	1	1	0	24	0	1	0	ATCLV1,CLV1,FAS3,FLO5	AT1G75820.1	30.2.11	signalling.receptor kinases.leucine rich repeat XI
Potri.003G131200.v3.0	3	3	26	1	1	0	24	0	1	0		AT3G05170.1	4.3.12 : 4.1.12	glycolysis.unclear/dually targeted.phosphoglycerate mutase : glycolysis.cytosolic branch.phosphoglycerate mutase
Potri.006G152800.v3.0	3	3	26	1	1	0	24	0	1	0		AT4G29240.1	10.5.3	cell wall.cell wall proteins.LRR
Potri.010G237800.v3.0	3	3	26	1	1	0	24	0	0	1		AT2G36290.1	35.1	not assigned.no ontology
Potri.001G177100.v3.0	3	3	24	1	1	0	22	0	1	0	CYCA2;4	AT1G80370.1	31.3	cell.cycle
Potri.011G042100.v3.0	3	3	24	2	1	1	21	0	0	1	ATSTP1,STP1	AT1G11260.1	34.2	transport.sugars
Potri.004G077600.v3.0	3	3	23	1	1	0	21	0	0	1		AT1G65810.1	28.1	DNA.synthesis/chromatin structure
Potri.008G190500.v3.0	3	3	23	1	1	0	21	0	1	0	CW14	AT1G59650.1	35.1	not assigned.no ontology
Potri.002G028200.v3.0	3	3	21	1	1	0	18	0	0	2	STH2	AT1G75540.1	27.3.7	RNA.regulation of transcription.C2C2(Zn) CO-like, Constans-like zinc finger family
Potri.018G090000.v3.0	3	3	21	1	1	0	19	0	1	0		AT5G57340.2	35.2	not assigned.unknown
Potri.018G146400.v3.0	3	3	21	0	0	0	19	1	0	1			35.2	not assigned.unknown
Potri.003G064700.v3.0	3	3	20	0	0	0	18	0	1	1		AT1G72570.1	27.3.3	RNA.regulation of transcription.AP2/EREBP, APETALA2/Ethylene-responsive element binding protein family
Potri.001G319300.v3.0	3	3	17	0	0	0	14	2	1	0			35.2	not assigned.unknown
Potri.009G081400.v3.0	3	3	17	0	0	0	15	0	1	1		AT4G37850.1	27.3.6	RNA.regulation of transcription.bHLH,Basic Helix-Loop-Helix family
Potri.010G195600.v3.0	3	3	17	2	2	0	14	0	0	1		AT3G55700.1	26.2	misc.UDP glucosyl and glucoronyl transferases
Potri.006G206800.v3.0	3	3	16	1	0	1	14	0	1	0	ABA2,ATABA2,ATSDR1,GIN1,ISI4,SDR1,SIS4,SRE1	AT1G52340.1	26.22	misc.short chain dehydrogenase/reductase (SDR)
Potri.008G161200.v3.0	3	3	16	1	1	0	14	0	1	0	IAA14,SLR	AT4G14550.1	27.3.40	RNA.regulation of transcription.Aux/IAA family
Potri.002G249700.v3.0	3	3	15	1	1	0	13	0	0	1	ATNS2,NS2,SYNC2,SYNC2_ARATH	AT3G07420.1	29.1.22	protein.aa activation.asparagine-tRNA ligase
Potri.003G030100.v3.0	3	3	15	2	0	2	12	0	1	0	PTAC17	AT1G80480.1	31.1 : 27.2	RNA.transcription : cell.organisation
Potri.003G131500.v3.0	3	3	15	0	0	0	13	1	0	1		AT5G41470.1	35.2	not assigned.unknown
Potri.005G043400.v3.0	3	3	15	1	1	0	13	0	1	0	EMB3004,MEE32	AT3G06350.1	13.1.6.1.10	amino acid metabolism.synthesis.aromatic aa.chorismate.dehydroquinate/shikimate dehydrogenase
Potri.006G068700.v3.0	3	3	15	1	1	0	13	0	0	1		AT2G36240.1	35.1.5	not assigned.no ontology.pentatricopeptide (PPR) repeat-containing protein
Potri.006G086800.v3.0	3	3	15	1	0	1	13	0	1	0		AT2G37660.1	29.5	protein.degradation
Potri.008G213200.v3.0	3	3	15	1	0	1	13	0	1	0		AT1G52590.1	35.2	not assigned.unknown
Potri.018G045100.v3.0	3	3	14	2	2	0	11	0	1	0	ATHB-8,ATHB8,HB-8	AT4G32880.1	27.3.22	RNA.regulation of transcription.HB,Homeobox transcription factor family
Potri.001G060000.v3.0	3	3	13	1	1	0	11	0	0	1	AT-TCP20,ATTCP20,PCF1,TCP20	AT3G27010.1	27.3.29	RNA.regulation of transcription.TCP transcription factor family
Potri.003G122700.v3.0	3	3	13	1	0	1	11	0	0	1		AT4G23050.2	30.6	signalling.MAP kinases
Potri.006G229300.v3.0	3	3	13	1	0	1	11	0	1	0	AtGLDP1,GLDP1	AT4G33010.1	25 : 1.2.4.1	C1-metabolism : PS.photorespiration.glycine cleavage.P subunit
Potri.010G132000.v3.0	3	3	13	1	1	0	11	0	1	0			35.2	not assigned.unknown
Potri.016G088500.v3.0	3	3	13	2	2	0	10	0	1	0	JKD	AT5G03150.1	27.3.11	RNA.regulation of transcription.C2H2 zinc finger family
Potri.019G081900.v3.0	3	3	13	0	0	0	11	1	1	0			35.2	not assigned.unknown
Potri.001G100200.v3.0	3	3	12	0	0	0	10	1	1	0	B1,BCH1,BETA-OHASE 1,chy1	AT4G25700.1	16.1.4.6	secondary metabolism.isoprenoids.carotenoids.carotenoid beta ring hydroxylase
Potri.001G291700.v3.0	3	3	12	2	2	0	9	0	0	1	scpl1	AT5G36180.1	29.5.5	protein.degradation.serine protease
Potri.002G152300.v3.0	3	3	12	1	1	0	10	0	0	1	ATPEX16,PEX16,SSE,SSE1	AT2G45690.1	33.99	development.unspecified
Potri.006G234400.v3.0	3	3	12	1	0	1	10	0	1	0	SIG3,SIGC	AT3G53920.1	27.3.85	RNA.regulation of transcription.sigma like plant
Potri.010G067900.v3.0	3	3	12	1	1	0	10	0	1	0		AT3G23530.1	11.3.7	lipid metabolism.Phospholipid synthesis.cyclopropane-fatty-acyl-phospholipid synthase
Potri.016G090300.v3.0	3	3	12	1	1	0	10	0	0	1	ARF16	AT4G30080.1	27.3.4	RNA.regulation of transcription.ARF, Auxin Response Factor family
Potri.018G106100.v3.0	3	3	12	1	1	0	10	0	1	0	ATCNGC5,CNGC5	AT5G57940.2	34.22	transport.cyclic nucleotide or calcium regulated channels
Potri.002G056600.v3.0	3	3	11	1	1	0	9	0	1	0		AT4G19645.1	35.2	not assigned.unknown
Potri.006G255900.v3.0	3	3	11	1	1	0	9	0	0	1	APT5	AT5G11160.1	23.3.1.1	nucleotide metabolism.salvage.phosphoribosyltransferases.aprt
Potri.011G127100.v3.0	3	3	11	1	1	0	9	0	0	1			35.2	not assigned.unknown
Potri.001G122400.v3.0	3	3	10	1	1	0	8	0	0	1		AT4G17260.1	5.1	fermentation.LDH
Potri.003G108900.v3.0	3	3	10	2	1	1	7	0	0	1	PEX11B	AT3G47430.1	31.1	cell.organisation
Potri.004G101800.v3.0	3	3	10	1	0	1	8	0	1	0		AT5G16040.1	31.2	cell.division
Potri.006G027200.v3.0	3	3	10	0	0	0	8	0	1	1	SIP2,SIP2;1	AT3G56950.2	34.19.4	transport.Major Intrinsic Proteins.SIP
Potri.006G247300.v3.0	3	3	10	2	1	1	7	0	1	0		AT4G32590.1	1.1.5.2	PS.lightreaction.other electron carrier (ox/red).ferredoxin
Potri.009G086800.v3.0	3	3	10	1	1	0	8	0	1	0		AT1G49960.1	34.99	transport.misc
Potri.009G106200.v3.0	3	3	10	1	1	0	8	0	0	1	CYP40,SQN	AT2G15790.1	31.3.1	cell.cycle.peptidylprolyl isomerase
Potri.015G073900.v3.0	3	3	10	2	1	1	7	0	0	1	NFD2	AT1G24450.1	27.1.19	RNA.processing.ribonucleases
Potri.019G019100.v3.0	3	3	10	1	1	0	8	0	1	0		AT3G04490.1	35.1	not assigned.no ontology
Potri.002G052700.v3.0	3	3	9	1	1	0	7	0	1	0	ARIA	AT5G19330.1	35.1.3	not assigned.no ontology.armadillo/beta-catenin repeat family protein
Potri.003G096700.v3.0	3	3	9	1	1	0	7	0	0	1	ATP8,CEO,CEO1,RCD1	AT1G32230.1	20.2.5	stress.abiotic.light
Potri.003G131300.v3.0	3	3	9	2	2	0	6	0	1	0	BEL1	AT5G41410.1	27.3.22	RNA.regulation of transcription.HB,Homeobox transcription factor family
Potri.004G030700.v3.0	3	3	9	1	1	0	7	0	0	1	BAN	AT1G61720.1	16.8.1.2	secondary metabolism.flavonoids.anthocyanins.anthocyanidin reductase
Potri.006G166700.v3.0	3	3	9	1	1	0	7	0	1	0		AT5G45670.1	26.28	misc.GDSL-motif lipase
Potri.007G003600.v3.0	3	3	9	2	1	1	6	0	0	1		AT1G78995.1	35.2	not assigned.unknown
Potri.010G153200.v3.0	3	3	9	2	2	0	6	0	1	0		AT3G17365.1	13.1.3.4.12	amino acid metabolism.synthesis.aspartate family.methionine.homocysteine S-methyltransferase
Potri.013G028200.v3.0	3	3	9	1	1	0	7	0	1	0	ATATG18H,ATG18H	AT1G54710.1	29.5.2	protein.degradation.autophagy
Potri.014G159200.v3.0	3	3	9	0	0	0	7	0	1	1			35.2	not assigned.unknown
Potri.001G020200.v3.0	3	3	8	1	1	0	6	0	0	1	bZIP19	AT4G35040.1	27.3.35	RNA.regulation of transcription.bZIP transcription factor family
Potri.001G179400.v3.0	3	3	8	1	1	0	6	0	0	1	SULTR3;4	AT3G15990.1	34.6	transport.sulphate
Potri.005G137700.v3.0	3	3	8	1	1	0	6	0	1	0		AT3G50370.1	35.2	not assigned.unknown
Potri.006G141500.v3.0	3	3	8	2	1	1	5	0	1	0		AT2G05940.1	29.4.1.57	protein.postranslational modification.kinase.receptor like cytoplasmatic kinase VII
Potri.013G041300.v3.0	3	3	8	2	2	0	5	0	1	0	ATAUX2-11,IAA4	AT5G43700.1	27.3.40	RNA.regulation of transcription.Aux/IAA family
Potri.016G096600.v3.0	3	3	8	2	1	1	5	0	1	0		AT3G10060.1	29.6	protein.folding
Potri.018G045500.v3.0	3	3	8	2	2	0	5	0	1	0		AT2G25790.1	30.2.4	signalling.receptor kinases.leucine rich repeat IV
Potri.019G048400.v3.0	3	3	8	0	0	0	6	1	1	0	TSL	AT5G20930.1	29.4	protein.postranslational modification
Potri.001G179700.v3.0	3	3	7	1	1	0	5	0	0	1		AT5G11460.1	33.99	development.unspecified
Potri.001G233400.v3.0	3	3	7	1	1	0	5	0	1	0	ATECA4,ECA4	AT1G07670.1	34.21	transport.calcium
Potri.003G030000.v3.0	3	3	7	2	2	0	4	0	1	0	TPR1	AT1G80490.2	33.99	development.unspecified
Potri.006G015000.v3.0	3	3	7	2	2	0	4	0	1	0		AT5G47530.1	17.2.3	hormone metabolism.auxin.induced-regulated-responsive-activated
Potri.006G194200.v3.0	3	3	7	1	1	0	5	0	1	0	ATGCP3,ATSPC98,GCP3,SPC98	AT5G06680.1	31.1.1.2	cell.organisation.cytoskeleton.mikrotubuli
Potri.017G093500.v3.0	3	3	7	1	1	0	5	0	1	0		AT5G39220.1	35.1	not assigned.no ontology
Potri.018G051300.v3.0	3	3	7	1	1	0	5	0	1	0	CYP75B1,D501,TT7	AT5G07990.1	26.10 : 16.8.3.3	misc.cytochrome P450 : secondary metabolism.flavonoids.dihydroflavonols.flavonoid 3-monooxygenase
Potri.019G057800.v3.0	3	3	7	1	1	0	5	0	1	0		AT5G05270.1	16.8.2	secondary metabolism.flavonoids.chalcones
Potri.001G194800.v3.0	3	3	6	0	0	0	4	1	0	1		ATCG00860.1	29.8	protein.assembly and cofactor ligation
Potri.001G405800.v3.0	3	3	6	1	0	1	4	0	0	1		AT4G27390.1	35.2	not assigned.unknown
Potri.001G413500.v3.0	3	3	6	0	0	0	4	0	1	1		AT2G31670.1	35.1	not assigned.no ontology
Potri.001G413700.v3.0	3	3	6	1	1	0	4	0	1	0		AT4G27290.1	30.2.24	signalling.receptor kinases.S-locus glycoprotein like
Potri.002G070300.v3.0	3	3	6	1	1	0	4	0	1	0		AT5G42140.1	31.2	cell.division
Potri.003G066400.v3.0	3	3	6	2	2	0	3	0	1	0	CYP75B1,D501,TT7	AT5G07990.1	16.8.3.3	secondary metabolism.flavonoids.dihydroflavonols.flavonoid 3-monooxygenase
Potri.004G089800.v3.0	3	3	6	1	0	1	4	0	1	0	RGA,RGA1	AT2G01570.1	27.3.21	RNA.regulation of transcription.GRAS transcription factor family
Potri.004G195300.v3.0	3	3	6	1	0	1	4	0	0	1		AT3G11830.1	29.6	protein.folding
Potri.006G135100.v3.0	3	3	6	0	0	0	4	0	1	1		AT5G20860.1	10.8.1	cell wall.pectin*esterases.PME
Potri.006G164600.v3.0	3	3	6	0	0	0	4	1	0	1	ABI1,AtABI1	AT4G26080.1	17.1.2 : 29.4	hormone metabolism.abscisic acid.signal transduction : protein.postranslational modification
Potri.007G018400.v3.0	3	3	6	1	1	0	4	0	1	0	ROT3	AT4G36380.1	17.3.1.1.99	hormone metabolism.brassinosteroid.synthesis-degradation.BRs.other
Potri.008G171000.v3.0	3	3	6	1	1	0	4	0	0	1	PGR5	AT2G05620.1	1.1.40	PS.lightreaction.cyclic electron flow-chlororespiration
Potri.008G195900.v3.0	3	3	6	2	2	0	3	0	1	0	CHR3,SYD	AT2G28290.1	28.1	DNA.synthesis/chromatin structure
Potri.009G120600.v3.0	3	3	6	0	0	0	4	1	0	1	HISN7,IMPL2	AT4G39120.1	3.4.5	minor CHO metabolism.myo-inositol.inositol phosphatase
Potri.011G044600.v3.0	3	3	6	0	0	0	4	0	1	1	ATNDI1,NDA1	AT1G07180.1	9.2.1.4	mitochondrial electron transport / ATP synthesis.NADH-DH.type II.internal matrix
Potri.011G085700.v3.0	3	3	6	2	1	1	3	0	0	1		AT5G55570.1	35.2	not assigned.unknown
Potri.016G031300.v3.0	3	3	6	0	0	0	4	1	0	1		AT5G65600.1	30.2.19 : 29.4	protein.postranslational modification : signalling.receptor kinases.legume-lectin
Potri.016G117100.v3.0	3	3	6	1	0	1	4	0	1	0		AT5G05600.1	16.8.1	secondary metabolism.flavonoids.anthocyanins
Potri.001G066400.v3.0	3	3	5	1	1	0	3	0	0	1	CCL	AT3G26740.1	30.11	signalling.light
Potri.001G149100.v3.0	3	3	5	0	0	0	3	0	1	1		AT5G47070.1	29.4.1.57	protein.postranslational modification.kinase.receptor like cytoplasmatic kinase VII
Potri.002G109400.v3.0	3	3	5	1	0	1	3	0	0	1			35.2	not assigned.unknown
Potri.003G053000.v3.0	3	3	5	2	2	0	2	0	1	0		AT2G25737.1	35.2	not assigned.unknown
Potri.005G010300.v3.0	3	3	5	1	0	1	3	0	1	0	CRB,CSP41B	AT1G09340.1	35.2	not assigned.unknown
Potri.005G176400.v3.0	3	3	5	2	2	0	2	0	1	0		AT1G44780.2	35.1	not assigned.no ontology
Potri.006G079300.v3.0	3	3	5	2	2	0	2	0	1	0	CAS1	AT2G07050.1	11.8.6 : 17.3.1.2.99	lipid metabolism.exotics (steroids, squalene etc).cycloartenol synthase : hormone metabolism.brassinosteroid.synthesis-degradation.sterols.other
Potri.008G219000.v3.0	3	3	5	1	1	0	2	0	0	2	IBR3	AT3G06810.1	11.9.4.2	lipid metabolism.lipid degradation.beta-oxidation.acyl CoA DH
Potri.009G069900.v3.0	3	3	5	0	0	0	3	0	1	1	NPC2	AT2G26870.1	11.9.3	lipid metabolism.lipid degradation.lysophospholipases
Potri.010G021200.v3.0	3	3	5	0	0	0	3	0	1	1		AT5G41980.1	35.2	not assigned.unknown
Potri.010G066200.v3.0	3	3	5	2	2	0	2	0	1	0		AT2G33360.1	35.2	not assigned.unknown
Potri.010G089300.v3.0	3	3	5	1	1	0	3	0	1	0		AT2G32150.1	35.1	not assigned.no ontology
Potri.010G106700.v3.0	3	3	5	2	2	0	2	0	1	0		AT2G01690.1	35.2	not assigned.unknown
Potri.012G068300.v3.0	3	3	5	1	1	0	3	0	1	0		AT5G07720.1	26.2	misc.UDP glucosyl and glucoronyl transferases
Potri.013G128100.v3.0	3	3	5	1	1	0	2	0	0	2		AT5G49960.1	35.2	not assigned.unknown
Potri.015G063300.v3.0	3	3	5	0	0	0	3	0	1	1	BHLH161,BNQ3	AT3G47710.1	27.3.6	RNA.regulation of transcription.bHLH,Basic Helix-Loop-Helix family
Potri.016G000200.v3.0	3	3	5	0	0	0	2	0	1	2	ATNHX6,NHX6	AT1G79610.1	34.14	transport.unspecified cations
Potri.016G029200.v3.0	3	3	5	2	2	0	2	0	1	0	GTB1	AT1G65440.2	27.3.52	RNA.regulation of transcription.Global transcription factor group
Potri.016G056200.v3.0	3	3	5	1	1	0	3	0	1	0	ATVLN2,VLN2	AT2G41740.1	31.1.1.1.3	cell.organisation.cytoskeleton.actin.actin binding
Potri.016G100900.v3.0	3	3	5	1	0	1	3	0	1	0	RLK	AT2G37710.1	26.16	misc.myrosinases-lectin-jacalin
Potri.017G088000.v3.0	3	3	5	2	2	0	2	0	0	1		AT3G29180.2	35.2	not assigned.unknown
Potri.018G061800.v3.0	3	3	5	1	1	0	3	0	1	0		AT4G32960.1	35.2	not assigned.unknown
Potri.018G083700.v3.0	3	3	5	1	1	0	2	0	2	0		AT4G29100.1	17.5.3	hormone metabolism.ethylene.induced-regulated-responsive-activated
Potri.018G144000.v3.0	3	3	5	1	1	0	3	0	1	0			35.2	not assigned.unknown
Potri.001G278800.v3.0	3	3	4	1	1	0	2	0	1	0		AT3G11130.1	31.4	cell.vesicle transport
Potri.001G408600.v3.0	3	3	4	0	0	0	1	0	1	2			35.2	not assigned.unknown
Potri.003G111600.v3.0	3	3	4	1	1	0	2	0	0	1	ORP2A	AT4G22540.1	31.4	cell.vesicle transport
Potri.003G155100.v3.0	3	3	4	2	0	2	1	0	1	0	PTAC14	AT4G20130.1	1.3.13	PS.calvin cycle.rubisco interacting
Potri.003G178400.v3.0	3	3	4	1	1	0	2	0	1	0	PMP	AT3G24160.1	35.1	not assigned.no ontology
Potri.004G040300.v3.0	3	3	4	2	2	0	1	0	0	1	SFR6	AT4G04920.2	35.2	not assigned.unknown
Potri.004G087600.v3.0	3	3	4	1	1	0	2	0	0	1		AT1G70750.1	35.2	not assigned.unknown
Potri.005G043200.v3.0	3	3	4	1	1	0	1	0	2	0		AT5G27240.1	20.2.1	stress.abiotic.heat
Potri.006G167500.v3.0	3	3	4	0	0	0	2	0	1	1		AT1G64290.1	29.5.11.4.3.2	protein.degradation.ubiquitin.E3.SCF.FBOX
Potri.006G167800.v3.0	3	3	4	0	0	0	1	2	1	0	VEL1	AT4G30200.3	35.2	not assigned.unknown
Potri.006G169300.v3.0	3	3	4	0	0	0	1	2	0	1			35.2	not assigned.unknown
Potri.006G191900.v3.0	3	3	4	1	0	1	1	0	2	0		AT5G06770.1	27.3.12	RNA.regulation of transcription.C3H zinc finger family
Potri.006G216900.v3.0	3	3	4	2	2	0	1	0	0	1	ATMIN7,BEN1	AT3G43300.1	30.5	signalling.G-proteins
Potri.007G132900.v3.0	3	3	4	2	2	0	1	0	1	0		AT2G43490.4	30.5	signalling.G-proteins
Potri.008G048900.v3.0	3	3	4	2	2	0	1	0	1	0		AT3G55220.1	27.1.1	RNA.processing.splicing
Potri.008G116500.v3.0	3	3	4	0	0	0	2	0	1	1		AT1G75290.1	16.8.5.1	secondary metabolism.flavonoids.isoflavones.isoflavone reductase
Potri.009G013300.v3.0	3	3	4	1	1	0	2	0	0	1		AT5G60580.3	29.5.11.4.2	protein.degradation.ubiquitin.E3.RING
Potri.009G019300.v3.0	3	3	4	1	0	1	2	0	0	1		AT5G22430.1	35.2	not assigned.unknown
Potri.009G084400.v3.0	3	3	4	1	1	0	2	0	1	0		AT2G16270.1	35.2	not assigned.unknown
Potri.009G118100.v3.0	3	3	4	1	0	1	2	0	1	0		AT4G39230.1	16.8.5.1	secondary metabolism.flavonoids.isoflavones.isoflavone reductase
Potri.009G149400.v3.0	3	3	4	0	0	0	1	1	0	2	ATHD2A,HD2A,HDA3,HDT1	AT3G44750.2	27.3.55	RNA.regulation of transcription.HDA
Potri.010G011700.v3.0	3	3	4	0	0	0	2	0	1	1		AT5G49120.1	33.99	development.unspecified
Potri.010G124100.v3.0	3	3	4	1	1	0	2	0	1	0		AT1G25420.1	35.2	not assigned.unknown
Potri.010G159400.v3.0	3	3	4	1	1	0	2	0	1	0	QUL1	AT1G13860.3	20.2.3	stress.abiotic.drought/salt
Potri.010G170300.v3.0	3	3	4	1	0	1	2	0	1	0	NTMC2T5.2,NTMC2TYPE5.2	AT3G19830.1	35.1.19	not assigned.no ontology.C2 domain-containing protein
Potri.010G201800.v3.0	3	3	4	0	0	0	2	0	1	1			35.2	not assigned.unknown
Potri.012G068500.v3.0	3	3	4	2	1	1	1	0	1	0	NDF6	AT1G18730.3	35.2	not assigned.unknown
Potri.012G114700.v3.0	3	3	4	1	0	1	2	0	0	1	ATMSRA1,PMSR1	AT5G61640.1	29.4	protein.postranslational modification
Potri.012G144900.v3.0	3	3	4	2	0	2	1	0	1	0	ATDTX35,DTX35,FFT	AT4G25640.1	34.99	transport.misc
Potri.013G026000.v3.0	3	3	4	2	2	0	1	0	1	0		AT2G29290.2	16.4.1 : 26.8	misc.nitrilases, *nitrile lyases, berberine bridge enzymes, reticuline oxidases, troponine reductases : secondary metabolism.N misc.alkaloid-like
Potri.013G074800.v3.0	3	3	4	1	1	0	2	0	0	1		ATCG01100.1	1.1.40	PS.lightreaction.cyclic electron flow-chlororespiration
Potri.014G164600.v3.0	3	3	4	1	0	1	2	0	0	1		AT5G35740.1	26.4	misc.beta 1,3 glucan hydrolases
Potri.014G165000.v3.0	3	3	4	2	2	0	1	0	0	1		AT4G16447.1	35.2	not assigned.unknown
Potri.017G093400.v3.0	3	3	4	0	0	0	2	0	1	1			35.2	not assigned.unknown
Potri.017G130700.v3.0	3	3	4	0	0	0	1	0	2	1		AT5G37670.1	20.2.1	stress.abiotic.heat
Potri.018G021100.v3.0	3	3	4	2	2	0	1	0	1	0	CHD3,CHR6,GYM,PKL,SSL2	AT2G25170.1	28.99	DNA.unspecified
Potri.018G050400.v3.0	3	3	4	0	0	0	2	1	1	0			35.2	not assigned.unknown
Potri.018G099000.v3.0	3	3	4	1	1	0	2	0	1	0		AT5G57770.1	35.2	not assigned.unknown
Potri.018G113700.v3.0	3	3	4	1	1	0	2	0	1	0		AT5G35110.1	35.2	not assigned.unknown
Potri.018G126400.v3.0	3	3	4	1	1	0	2	0	1	0	DIN10	AT5G20250.4	3.1.2.2	minor CHO metabolism.raffinose family.raffinose synthases.putative
Potri.018G143400.v3.0	3	3	4	1	1	0	2	0	1	0		AT4G30020.1	29.5.1	protein.degradation.subtilases
Potri.019G047100.v3.0	3	3	4	0	0	0	2	1	1	0		AT2G01050.1	35.2	not assigned.unknown
Potri.019G048300.v3.0	3	3	4	0	0	0	2	1	1	0		AT5G17210.1	35.2	not assigned.unknown
Potri.001G145400.v3.0	3	3	3	1	0	1	1	0	0	1		AT3G57990.1	35.2	not assigned.unknown
Potri.001G279100.v3.0	3	3	3	1	1	0	1	0	1	0	ATF2KP,F2KP,FKFBP	AT1G07110.1	4.1.6	glycolysis.cytosolic branch.fructose-2,6-bisphosphatase (Fru2,6BisPase)
Potri.001G341100.v3.0	3	3	3	0	0	0	1	1	1	0		AT5G20890.1	29.6	protein.folding
Potri.001G380500.v3.0	3	3	3	1	0	1	1	0	1	0	SPS1	AT1G78510.1	16.1.2.8 : 16.1.5	secondary metabolism.isoprenoids.terpenoids : secondary metabolism.isoprenoids.mevalonate pathway.geranyl diphosphate synthase
Potri.002G149200.v3.0	3	3	3	1	1	0	1	0	1	0		AT3G60860.1	30.5	signalling.G-proteins
Potri.002G149300.v3.0	3	3	3	0	0	0	1	0	1	1	AHL22	AT2G45430.1	28.99 : 27.3.67	RNA.regulation of transcription.putative transcription regulator : DNA.unspecified
Potri.003G009700.v3.0	3	3	3	1	1	0	1	0	0	1		AT1G71900.1	34.1	transport.nucleotides
Potri.003G064000.v3.0	3	3	3	1	1	0	1	0	1	0		AT1G17450.2	27.3.67	RNA.regulation of transcription.putative transcription regulator
Potri.003G066200.v3.0	3	3	3	1	1	0	1	0	1	0	PSD	AT1G72560.3	34.99	transport.misc
Potri.003G189700.v3.0	3	3	3	1	1	0	1	0	1	0	ATMYB33,MYB33	AT5G06100.2	27.3.25	RNA.regulation of transcription.MYB domain transcription factor family
Potri.003G191000.v3.0	3	3	3	1	0	1	1	0	0	1	CRR22	AT1G11290.1	35.1.5	not assigned.no ontology.pentatricopeptide (PPR) repeat-containing protein
Potri.004G155900.v3.0	3	3	3	1	1	0	1	0	1	0	ATRL6,RL6,RSM3	AT1G75250.1	27.3.26	RNA.regulation of transcription.MYB-related transcription factor family
Potri.005G042700.v3.0	3	3	3	0	0	0	1	1	1	0		AT2G32910.1	35.2	not assigned.unknown
Potri.005G072200.v3.0	3	3	3	1	1	0	1	0	1	0		AT4G40050.1	35.2	not assigned.unknown
Potri.005G080000.v3.0	3	3	3	0	0	0	1	1	0	1		AT3G47570.1	30.2.12	signalling.receptor kinases.leucine rich repeat XII
Potri.006G004800.v3.0	3	3	3	1	1	0	1	0	1	0		AT5G47690.3	35.2	not assigned.unknown
Potri.006G027100.v3.0	3	3	3	1	1	0	1	0	1	0	ATVPS52,POK,TTD8	AT1G71270.1	33.99 : 31.4	cell.vesicle transport : development.unspecified
Potri.006G044200.v3.0	3	3	3	0	0	0	1	0	1	1			35.2	not assigned.unknown
Potri.006G053200.v3.0	3	3	3	1	1	0	0	0	1	1		AT3G57540.1	27.3.67	RNA.regulation of transcription.putative transcription regulator
Potri.006G124900.v3.0	3	3	3	1	1	0	1	0	1	0		AT5G65560.1	35.1.5	not assigned.no ontology.pentatricopeptide (PPR) repeat-containing protein
Potri.006G173300.v3.0	3	3	3	0	0	0	1	1	1	0	ATGLR2.2,GLR2.2	AT2G24720.1	30.1	signalling.in sugar and nutrient physiology
Potri.006G198700.v3.0	3	3	3	0	0	0	1	0	1	1		AT5G06580.1	26.7	misc.oxidases - copper, flavone etc
Potri.006G224900.v3.0	3	3	3	1	1	0	0	0	1	1		AT1G21320.1	27.4	RNA.RNA binding
Potri.006G243700.v3.0	3	3	3	1	1	0	0	0	1	1	ATRD22,RD22	AT5G25610.1	20.2.3	stress.abiotic.drought/salt
Potri.007G035000.v3.0	3	3	3	1	1	0	1	0	0	1		AT3G50380.1	35.2	not assigned.unknown
Potri.007G108200.v3.0	3	3	3	1	0	1	1	0	0	1	FAS2,MUB3.9,NFB01,NFB1	AT5G64630.2	27.3.62	RNA.regulation of transcription.Nucleosome/chromatin assembly factor group
Potri.008G197500.v3.0	3	3	3	1	1	0	1	0	1	0		AT5G18860.1	23.2	nucleotide metabolism.degradation
Potri.008G204500.v3.0	3	3	3	0	0	0	1	0	1	1			35.2	not assigned.unknown
Potri.009G009200.v3.0	3	3	3	0	0	0	1	0	1	1		AT5G60760.1	35.1	not assigned.no ontology
Potri.009G148300.v3.0	3	3	3	1	1	0	1	0	1	0		AT2G27770.1	35.2	not assigned.unknown
Potri.009G149500.v3.0	3	3	3	0	0	0	1	1	0	1			35.2	not assigned.unknown
Potri.010G034400.v3.0	3	3	3	0	0	0	1	0	1	1		AT2G02590.1	35.2	not assigned.unknown
Potri.010G184700.v3.0	3	3	3	1	1	0	1	0	1	0	MCA1	AT4G35920.3	35.2	not assigned.unknown
Potri.010G184800.v3.0	3	3	3	1	1	0	1	0	0	1		AT1G13790.1	27.3.99 : 27.3.67	RNA.regulation of transcription.unclassified : RNA.regulation of transcription.putative transcription regulator
Potri.011G033100.v3.0	3	3	3	1	1	0	1	0	1	0		AT4G27270.1	11.8	lipid metabolism.exotics(steroids, squalene etc)
Potri.012G042100.v3.0	3	3	3	1	1	0	1	0	1	0	KAN,KAN1	AT5G16560.1	27.3.20	RNA.regulation of transcription.G2-like transcription factor family, GARP
Potri.012G061400.v3.0	3	3	3	1	1	0	1	0	1	0		AT5G07980.1	35.1	not assigned.no ontology
Potri.012G093900.v3.0	3	3	3	0	0	0	1	0	1	1	RGL,RGL1	AT1G66350.1	27.3.21	RNA.regulation of transcription.GRAS transcription factor family
Potri.012G106000.v3.0	3	3	3	1	0	1	1	0	1	0	ATICE1,ICE1,SCRM	AT3G26744.1	27.3.6	RNA.regulation of transcription.bHLH,Basic Helix-Loop-Helix family
Potri.012G125100.v3.0	3	3	3	0	0	0	1	0	1	1			35.2	not assigned.unknown
Potri.013G041400.v3.0	3	3	3	1	1	0	1	0	1	0	IAA16	AT3G04730.1	27.3.40	RNA.regulation of transcription.Aux/IAA family
Potri.013G109400.v3.0	3	3	3	1	0	1	1	0	1	0		AT1G72040.1	23.3	nucleotide metabolism.salvage
Potri.014G171800.v3.0	3	3	3	1	0	1	1	0	1	0	ADG1,APS1	AT5G48300.1	2.1.2.1	major CHO metabolism.synthesis.starch.AGPase
Potri.015G090900.v3.0	3	3	3	1	1	0	1	0	0	1		AT4G24820.2	29.5.11.20	protein.degradation.ubiquitin.proteasom
Potri.015G121000.v3.0	3	3	3	1	1	0	1	0	0	1		AT4G19860.1	11.8.10	lipid metabolism.exotics (steroids, squalene etc).phosphatidylcholinesterol O-acyltransferase
Potri.016G002400.v3.0	3	3	3	1	0	1	1	0	0	1		AT5G64670.1	29.2.1.1.3.2.15	protein.synthesis.ribosomal protein.prokaryotic.unknown organellar.50S subunit.L15
Potri.016G020200.v3.0	3	3	3	1	1	0	1	0	1	0	AtUGT85A2,UGT85A2	AT1G22360.1	26.2 : 17.4.1	hormone metabolism.cytokinin.synthesis-degradation : misc.UDP glucosyl and glucoronyl transferases
Potri.016G075800.v3.0	3	3	3	1	1	0	1	0	0	1	ATAN11,LWD1	AT1G12910.1	33.99	development.unspecified
Potri.017G032600.v3.0	3	3	3	0	0	0	1	0	1	1	ATINT1,INT1	AT2G43330.1	34.2	transport.sugars
Potri.017G063800.v3.0	3	3	3	1	1	0	1	0	1	0		AT3G26935.1	27.3.99	RNA.regulation of transcription.unclassified
Potri.018G072800.v3.0	3	3	3	0	0	0	1	1	1	0		AT1G34070.1	35.1	not assigned.no ontology
Potri.019G031600.v3.0	3	3	3	1	1	0	1	0	1	0	ANAC087	AT5G18270.1	33.99	development.unspecified
Potri.019G041600.v3.0	3	3	3	0	0	0	1	1	0	1		AT1G22430.1	26.11 : 5.3	fermentation.ADH : misc.alcohol dehydrogenases
Potri.019G082300.v3.0	3	3	3	0	0	0	1	0	1	1			35.2	not assigned.unknown
Potri.T022800.v3.0	3	3	3	1	1	0	0	0	1	1		AT4G27290.1	30.2.24	signalling.receptor kinases.S-locus glycoprotein like
Potri.T044200.v3.0	3	3	3	1	1	0	1	0	1	0		AT1G24300.1	35.1	not assigned.no ontology
Potri.T044700.v3.0	3	3	3	1	1	0	0	0	1	1		AT5G08450.1	35.2	not assigned.unknown
									4	6

## Sheet: TAB_S7
Table S7: Node information for Supplemental Fig. S2 (one-hop LOE subnetwork surrounding P. trichocarpa PtIQD10).
GENE	Arabidopsis_BestHit	Arabidopsis_Symbol	Arabidopsis_Description	MAPMAN_BIN	MAPMAN_NAME
Potri.002G018300.v3.0	AT4G39330.1	ATCAD9,CAD9	cinnamyl alcohol dehydrogenase 9	16.2.1.10	secondary metabolism.phenylpropanoids.lignin biosynthesis.CAD
Potri.009G053900.v3.0	AT5G12870.1	ATMYB46,MYB46	myb domain protein 46	27.3.25	RNA.regulation of transcription.MYB domain transcription factor family
Potri.011G132600.v3.0	AT5G54690.1	GAUT12,IRX8,LGT6	galacturonosyltransferase 12	10.3.2	cell wall.hemicellulose synthesis.glucuronoxylan
Potri.016G101600.v3.0	AT5G54160.1	ATOMT1,OMT1	O-methyltransferase 1	26.6	misc.O-methyl transferases
Potri.007G107200.v3.0	AT3G18660.2	GUX1,PGSIP1	plant glycogenin-like starch initiation protein 1	10.3.2	cell wall.hemicellulose synthesis.glucuronoxylan
Potri.004G226800.v3.0	AT1G09610.1	GXM3/GXMT1	Protein of unknown function (DUF579)	35.2	not assigned.unknown
Potri.016G088700.v3.0	AT5G03170.1	ATFLA11,FLA11	FASCICLIN-like arabinogalactan-protein 11	10.5.1.1	cell wall.cell wall proteins.AGPs.AGP
Potri.006G087500.v3.0	AT5G60020.1	ATLAC17,LAC17	laccase 17	16.1	secondary metabolism.simple phenols
Potri.001G068100.v3.0	AT1G27440.1	ATGUT1,GUT2,IRX10	Exostosin family protein	26.2	misc.UDP glucosyl and glucoronyl transferases
Potri.001G055100.v3.0	AT1G27920.1	MAP65-8	microtubule-associated protein 65-8	31.1.1.2.6	cell.organisation.cytoskeleton.mikrotubuli.MAP65
Potri.001G099800.v3.0	AT1G63910.1	AtMYB103,MYB103	myb domain protein 103	27.3.25	RNA.regulation of transcription.MYB domain transcription factor family
Potri.006G087100.v3.0	AT5G60020.1	ATLAC17,LAC17	laccase 17	16.1	secondary metabolism.simple phenols
Potri.004G059600.v3.0	AT4G18780.1	ATCESA8,CESA8,IRX1,LEW2	cellulose synthase family protein	10.2.1	cell wall.cellulose synthesis.cellulose synthase
Potri.012G006400.v3.0	AT5G54160.1	ATOMT1,OMT1	O-methyltransferase 1	16.2.1.9	secondary metabolism.phenylpropanoids.lignin biosynthesis.COMT
Potri.003G162000.v3.0	AT1G27440.1	ATGUT1,GUT2,IRX10	Exostosin family protein	26.2	misc.UDP glucosyl and glucoronyl transferases
Potri.006G131000.v3.0	AT2G37090.1	IRX9	Nucleotide-diphospho-sugar transferases superfamily protein	10.3.2	cell wall.hemicellulose synthesis.glucuronoxylan
Potri.006G181900.v3.0	AT5G17420.1	ATCESA7,CESA7,IRX3,MUR10	Cellulose synthase family protein	10.2.1	cell wall.cellulose synthesis.cellulose synthase
Potri.010G187600.v3.0	AT3G55990.1	ESK1,TBL29	Plant protein of unknown function (DUF828)	20.2.2	stress.abiotic.cold
Potri.003G173300.v3.0	AT1G27920.1	MAP65-8	microtubule-associated protein 65-8	31.1.1.2.6	cell.organisation.cytoskeleton.mikrotubuli.MAP65
Potri.007G047000.v3.0	AT5G67210.1	IRX15L	Protein of unknown function (DUF579)	35.2	not assigned.unknown
Potri.002G257900.v3.0	AT5G44030.1	CESA4,IRX5,NWS2	cellulose synthase A4	10.2.1	cell wall.cellulose synthesis.cellulose synthase
Potri.006G116900.v3.0	AT5G03760.1	ATCSLA09,ATCSLA9,CSLA09,CSLA9,RAT4	Nucleotide-diphospho-sugar transferases superfamily protein	10.2	cell wall.cellulose synthesis
Potri.010G193100.v3.0	AT2G38080.1	ATLMCO4,IRX12,LAC4,LMCO4	Laccase/Diphenol oxidase family protein	16.1	secondary metabolism.simple phenols
Potri.010G141600.v3.0	AT3G16920.1	ATCTL2,CTL2	chitinase-like protein 2	20.1	stress.biotic
Potri.006G129200.v3.0	AT5G03170.1	ATFLA11,FLA11	FASCICLIN-like arabinogalactan-protein 11	10.5.1.1	cell wall.cell wall proteins.AGPs.AGP
Potri.006G097000.v3.0	AT2G38080.1	ATLMCO4,IRX12,LAC4,LMCO4	Laccase/Diphenol oxidase family protein	16.1	secondary metabolism.simple phenols
Potri.001G416800.v3.0	AT5G54690.1	GAUT12,IRX8,LGT6	galacturonosyltransferase 12	10.3.2	cell wall.hemicellulose synthesis.glucuronoxylan
Potri.006G096900.v3.0	AT2G38080.1	ATLMCO4,IRX12,LAC4,LMCO4	Laccase/Diphenol oxidase family protein	16.1	secondary metabolism.simple phenols
Potri.001G320800.v3.0	AT5G03170.1	ATFLA11,FLA11	FASCICLIN-like arabinogalactan-protein 11	10.5.1.1	cell wall.cell wall proteins.AGPs.AGP
Potri.007G135300.v3.0	AT4G28500.1	ANAC073,NAC073,SND2	NAC domain containing protein 73	33.99	development.unspecified
Potri.011G096500.v3.0	AT3G15050.1	IQD10	IQ-domain 10	30.3	signalling.calcium
Potri.016G078300.v3.0	AT4G37970.1	ATCAD6,CAD6	cinnamyl alcohol dehydrogenase 6	16.2.1.10	secondary metabolism.phenylpropanoids.lignin biosynthesis.CAD
Potri.015G060100.v3.0	AT5G15630.1	COBL4,IRX6	COBRA-like extracellular glycosyl-phosphatidyl inositol-anchored protein family	10.2.2	cell wall.cellulose synthesis.COBRA
Potri.017G016700.v3.0	AT4G28500.1	ANAC073,NAC073,SND2	NAC domain containing protein 73	33.99	development.unspecified
Potri.008G064000.v3.0	AT2G38080.1	ATLMCO4,IRX12,LAC4,LMCO4	Laccase/Diphenol oxidase family protein	16.1	secondary metabolism.simple phenols
Potri.011G153300.v3.0	AT2G46770.1	ANAC043,EMB2301,NST1	NAC (No Apical Meristem) domain transcriptional regulator superfamily protein	33.99	development.unspecified
Potri.005G061600.v3.0	AT3G18660.2	GUX1,PGSIP1	plant glycogenin-like starch initiation protein 1	10.3.2	cell wall.hemicellulose synthesis.glucuronoxylan
Potri.008G069900.v3.0	AT3G55990.1	ESK1,TBL29	Plant protein of unknown function (DUF828)	20.2.2	stress.abiotic.cold
Potri.011G069600.v3.0	AT4G18780.1	ATCESA8,CESA8,IRX1,LEW2	cellulose synthase family protein	10.2.1	cell wall.cellulose synthesis.cellulose synthase
Potri.018G103900.v3.0	AT5G17420.1	ATCESA7,CESA7,IRX3,MUR10	Cellulose synthase family protein	10.2.1	cell wall.cellulose synthesis.cellulose synthase
Potri.003G132000.v3.0	AT1G63910.1	AtMYB103,MYB103	myb domain protein 103	27.3.25	RNA.regulation of transcription.MYB domain transcription factor family
Potri.015G129400.v3.0	AT5G03170.1	ATFLA11,FLA11	FASCICLIN-like arabinogalactan-protein 11	10.5.1.1	cell wall.cell wall proteins.AGPs.AGP

## Sheet: TAB_S8
Table S8: Node information for Supplementary Fig. S4 (one-hop LOE subnetwork around P. trichocarpa PtAGL12).
GENE	Arabidopsis_BestHit	Arabidopsis_Symbol	Arabidopsis_Description	MAPMAN_BIN	MAPMAN_NAME
Potri.009G099800.v3.0	AT4G34050.1	CCoAOMT1	S-adenosyl-L-methionine-dependent methyltransferases superfamily protein	16.2.1.6	secondary metabolism.phenylpropanoids.lignin biosynthesis.CCoAOMT
Potri.007G016400.v3.0	AT4G36220.1	CYP84A1,FAH1	ferulic acid 5-hydroxylase 1	16.2.1.8	secondary metabolism.phenylpropanoids.lignin biosynthesis.F5H
Potri.003G162000.v3.0	AT1G27440.1	ATGUT1,GUT2,IRX10	Exostosin family protein	26.2	misc.UDP glucosyl and glucoronyl transferases
Potri.007G106100.v3.0	AT4G33450.1	ATMYB69,MYB69	myb domain protein 69	27.3.25	RNA.regulation of transcription.MYB domain transcription factor family
Potri.009G042500.v3.0	AT2G38080.1	ATLMCO4,IRX12,LAC4,LMCO4	Laccase/Diphenol oxidase family protein	16.1	secondary metabolism.simple phenols
Potri.012G006400.v3.0	AT5G54160.1	ATOMT1,OMT1	O-methyltransferase 1	16.2.1.9	secondary metabolism.phenylpropanoids.lignin biosynthesis.COMT
Potri.006G087100.v3.0	AT5G60020.1	ATLAC17,LAC17	laccase 17	16.1	secondary metabolism.simple phenols
Potri.001G304800.v3.0	AT4G34050.1	CCoAOMT1	S-adenosyl-L-methionine-dependent methyltransferases superfamily protein	16.2.1.6	secondary metabolism.phenylpropanoids.lignin biosynthesis.CCoAOMT
Potri.001G320800.v3.0	AT5G03170.1	ATFLA11,FLA11	FASCICLIN-like arabinogalactan-protein 11	10.5.1.1	cell wall.cell wall proteins.AGPs.AGP
Potri.006G096900.v3.0	AT2G38080.1	ATLMCO4,IRX12,LAC4,LMCO4	Laccase/Diphenol oxidase family protein	16.1	secondary metabolism.simple phenols
Potri.006G097000.v3.0	AT2G38080.1	ATLMCO4,IRX12,LAC4,LMCO4	Laccase/Diphenol oxidase family protein	16.1	secondary metabolism.simple phenols
Potri.001G401000.v3.0	AT5G60020.1	ATLAC17,LAC17	laccase 17	16.1	secondary metabolism.simple phenols
Potri.006G097100.v3.0	AT2G38080.1	ATLMCO4,IRX12,LAC4,LMCO4	Laccase/Diphenol oxidase family protein	16.1	secondary metabolism.simple phenols
Potri.012G039400.v3.0	AT1G17950.1	ATMYB52,BW52,MYB52	myb domain protein 52	27.3.25	RNA.regulation of transcription.MYB domain transcription factor family
Potri.004G086300.v3.0	AT5G16600.1	AtMYB43,MYB43	myb domain protein 43	27.3.25	RNA.regulation of transcription.MYB domain transcription factor family
Potri.006G018000.v3.0	AT4G17220.1	ATMAP70-5,MAP70-5	microtubule-associated proteins 70-5	31.1.1.2.5	cell.organisation.cytoskeleton.mikrotubuli.MAP70
Potri.007G047000.v3.0	AT5G67210.1	IRX15L	Protein of unknown function (DUF579)	35.2	not assigned.unknown
Potri.015G129400.v3.0	AT5G03170.1	ATFLA11,FLA11	FASCICLIN-like arabinogalactan-protein 11	10.5.1.1	cell wall.cell wall proteins.AGPs.AGP
Potri.001G248700.v3.0	AT2G38080.1	ATLMCO4,IRX12,LAC4,LMCO4	Laccase/Diphenol oxidase family protein	16.1	secondary metabolism.simple phenols
Potri.005G141300.v3.0	AT5G67210.1	IRX15L	Protein of unknown function (DUF579)	35.2	not assigned.unknown

## Sheet: TAB_S9
Table S9: Additional information for genes in Table 1 (Tier 1 of ranked high LOE genes).
Gene ID	PFAM Accession No.	Domain Length (AA)	PFAM Domain c-Evalue	PFAM Domain i-Evalue	PFAM Domain Score	PFAM Name	PFAM Description	Arabidopsis Gene Symbol	Best-hit Arabidopsis Ortholog	Arabidopsis Description	MAPMAN_BIN	MAPMAN_NAME	LOE_Breadth	LOE_Depth	LOE_COEX	LOE_COEXneg	LOE_COEXpos	LOE_COMETH	LOE_SNPCOR	LOE_METAB-GWAS	LOE_METAB-RVGWAS
regulatory
Potri.008G112300.v3.0									AT1G13635.2	DNA glycosylase superfamily protein	28.2	DNA.repair	3	34	31	0	31	2	0	0	1
Potri.001G216000.v3.0								EAR1	AT5G22090.1	ENHANCER OF ABA CO-RECEPTOR 1			3	31	29	0	29	1	0	1	0
Potri.013G060500.v3.0								ATCRT1	AT5G56340.1	RING/U-box superfamily protein	29.5.11.4.2	protein.degradation.ubiquitin.E3.RING	3	44	21	0	21	22	0	0	1
Potri.013G156300.v3.0	PF13908.5	119	4.3e-08	0.00036	20.7	Shisa	Wnt and FGF inhibitory regulator				35.2	not assigned.unknown	3	21	16	0	16	4	0	1	0
Potri.015G006200.v3.0								AtGRF7,GRF7	AT5G53660.1	growth-regulating factor 7	27.3.50	RNA.regulation of transcription.General Transcription	3	17	13	13	0	3	0	1	0
Potri.017G053000.v3.0								AMC1,ATMC1,ATMCPB1,LOL3,MCP1B	AT1G02170.1	metacaspase 1	29.5	protein.degradation	3	13	10	0	10	2	0	1	0
Potri.018G105600.v3.0	PF02575.15	91	4.1e-20	2.3e-16	59.7	YbaB_DNA_bd	YbaB/EbfC DNA-binding family		AT2G24020.1	Uncharacterised BCR, YbaB family COG0718			3	10	4	4	0	0	2	4	0
Potri.013G093800.v3.0									AT1G71350.1	eukaryotic translation initiation factor SUI1 family protein	29.2.3	protein.synthesis.initiation	3	8	0	0	0	1	0	1	6
Potri.010G072700.v3.0									AT5G43420.1	RING/U-box superfamily protein	29.5.11.4.2	protein.degradation.ubiquitin.E3.RING	3	7	5	0	5	1	0	1	0
other
Potri.004G085400.v3.0								ATGLN1;1,ATGSR1,GLN1;1,GSR 1	AT5G37600.1	glutamine synthase clone R1	12.2.2	N-metabolism.ammonia metabolism.glutamine synthetase	4	7	4	3	1	1	0	1	1
Potri.006G256000.v3.0									AT4G32160.1	Phox (PX) domain-containing protein	30.9	signalling.lipids	4	5	1	0	1	1	0	1	2
Potri.012G093800.v3.0								ATNDPK2,NDPK IA,NDPK1A,NDPK2	AT5G63310.1	nucleoside diphosphate kinase 2	23.4.10	nucleotide metabolism.phosphotransfer and pyrophosphatases.nucleoside diphosphate kinase	4	5	2	2	0	1	0	1	1
Potri.010G155600.v3.0									AT1G53440.1	Leucine-rich repeat transmembrane protein kinase	30.2.8.2	signalling.receptor kinases.leucine rich repeat VIII.VIII-2	4	5	1	0	1	2	1	0	1
Potri.001G340400.v3.0	PF14576.5	724	5.4e-139	3e-135	449.8	SEO_N	SEO_N--Sieve element occlusion N-terminus						3	20	16	0	16	3	0	1	0
Potri.006G153300.v3.0									AT5G19740.1	N-acetylated-alpha-linked acidic dipeptidase (NAALAD)			3	18	14	0	14	2	0	2	0
Potri.008G156600.v3.0								AST12,SULTR3;1	AT3G51895.1	sulfate transporter 3;1			3	24	13	0	13	10	0	1	0
Potri.003G079900.v3.0								AW: HRGP	AT4G16790.1	hydroxyproline-rich glycoprotein family protein			3	15	12	0	12	2	0	1	0
Potri.T135500.v3.0								CYCP4;1	AT2G44740.1	cyclin p4;1	31.3	cell.cycle	3	10	7	0	7	0	2	0	1
Potri.018G090300.v3.0								AHA1,HA1,OST2,PMA	AT2G18960.1	H(+)-ATPase 1	34.1 : 34.1.2	transport.p- and v-ATPases : transport.p- and v-ATPases.H+-exporting ATPase	3	10	7	0	7	1	0	2	0
Potri.017G059300.v3.0								SHM4	AT4G13930.1	serine hydroxymethyltransferase 4	1.2.5	PS.photorespiration.serine hydroxymethyltransferase	3	10	8	0	8	1	0	1	0
Potri.004G059900.v3.0	PF07939.10	236	4.2e-09	3.5e-05	23.4	DUF1685	DUF1685		AT2G42760.1	Protein of unknown function DUF1685			3	9	5	0	5	2	0	2	0
Potri.016G115200.v3.0								LHCB4.2	AT3G08940.2	light harvesting complex photosystem II	1.1.1.1	PS.lightreaction.photosystem II.LHC-II	3	7	2	1	1	0	0	1	4
Potri.015G063400.v3.0								ATATH2,ATH2	AT3G47740.1	ABC2 homolog 2	34.16	transport.ABC transporters and multidrug resistance systems	3	19	5	1	4	13	0	1	0
Potri.019G087700.v3.0								ATSERK1,SERK1	AT1G71830.1	somatic embryogenesis receptor-like kinase 1	30.2.2	signalling.receptor kinases.leucine rich repeat II	3	11	5	0	5	5	0	1	0
Potri.007G027400.v3.0									AT3G50685.1	anti-muellerian hormone type-2 receptor	35.2	not assigned.unknown	3	7	5	4	1	1	0	0	1
Potri.005G067000.v3.0									AT1G77280.1	Protein kinase protein with adenine nucleotide alpha hydrolases-like domain			3	24	4	0	4	19	0	1	0
Potri.001G352200.v3.0								ATPUP10,PUP10	AT4G18210.1	purine permease 10			3	14	2	0	2	9	0	3	0
Potri.011G142200.v3.0								PSBR	AT1G79040.1	photosystem II subunit R	1.1.1.2	PS.lightreaction.photosystem II.PSII polypeptide subunits	3	13	4	3	1	8	0	0	1
Potri.006G060100.v3.0								CRR6	AT2G47910.1	chlororespiratory reduction 6	35.2	not assigned.unknown	3	9	4	3	1	4	0	0	1
Potri.010G113700.v3.0								FAB1C	AT1G71010.1	FORMS APLOID AND BINUCLEATE CELLS 1C	30.4.1	signalling.phosphinositides.phosphatidylinositol-4-phosphate 5-kinase	3	5	3	0	3	0	1	1	0

## Sheet: TAB_S10
Table S10: Node information for Figure 5 (Genome-wide neighborhood of P. trichocarpa PtGRF9 paralogs).
GENE	Arabidopsis_Best-hit	Arabidopsis_Gene_Symbol	Araport11_Description	PtGRF9_Connection	PFAM_Domains	MAPMAN_BIN	MAPMAN_NAME	GO_TERMS
Potri.001G002800.v3.0	AT5G36110.1	CYP716A1	family 716, subfamily A, polypeptide 1, cytochrome P450	PtGRF9b (Potri.012G022600)	PF00067	26.1	misc.cytochrome P450	heme binding, oxidoreductase activity, iron ion binding, electron carrier activity, with incorporation or reduction of molecular oxygen, acting on paired donors, oxidation-reduction process
Potri.001G003100.v3.0	AT5G36110.1	CYP716A1	family 716, subfamily A, cytochrome P450, polypeptide 2, polypeptide 1	PtGRF9b (Potri.012G022600)	PF00067	26.1	misc.cytochrome P450	heme binding, oxidoreductase activity, iron ion binding, electron carrier activity, with incorporation or reduction of molecular oxygen, acting on paired donors, oxidation-reduction process
Potri.001G003100.v3.0	AT5G36110.1	CYP716A1	family 716, subfamily A, cytochrome P450, polypeptide 2, polypeptide 1	PtGRF9b (Potri.012G022600)	PF00067	26.1	misc.cytochrome P450	heme binding, oxidoreductase activity, iron ion binding, electron carrier activity, with incorporation or reduction of molecular oxygen, acting on paired donors, oxidation-reduction process
Potri.001G025400.v3.0	AT3G14470.1		NB-ARC domain-containing disease resistance protein	PtGRF9a (Potri.015G006200)	PF00560, PF00931	20.1.7	stress.biotic.PR-proteins	ADP binding, apoptotic process, ATP binding, protein binding
Potri.001G026400.v3.0	AT3G07940.1		Calcium-dependent ARF-type GTPase activating protein family	PtGRF9a (Potri.015G006200)	PF01412, PF00168	27.3.11	RNA.regulation of transcription.C2H2 zinc finger family	regulation of GTPase activity, GTPase activator activity, zinc ion binding, protein binding
Potri.001G035900.v3.0	AT3G13690.1		Protein kinase protein with adenine nucleotide alpha hydrolases-like domain	PtGRF9a (Potri.015G006200)	PF07714	30.2.22	signalling.receptor kinases.proline extensin like	protein kinase activity, protein phosphorylation, ATP binding
Potri.001G046000.v3.0	AT3G50160.1		Plant protein of unknown function (DUF247)	PtGRF9a (Potri.015G006200)	PF03140	17.5.2	hormone metabolism.ethylene.signal transduction
Potri.001G053400.v3.0	AT2G33170.1		Leucine-rich repeat receptor-like protein kinase family protein	BOTH	PF00069, PF00560, PF08263	30.2.11	signalling.receptor kinases.leucine rich repeat XI	protein kinase activity, protein phosphorylation, ATP binding, protein binding
Potri.001G056800.v3.0	AT1G67340.1		HCP-like superfamily protein with MYND-type zinc finger	PtGRF9a (Potri.015G006200)	PF08238, PF01753	27.3.99	RNA.regulation of transcription.unclassified	zinc ion binding
Potri.001G059500.v3.0	AT1G27990.1		no_descr	PtGRF9a (Potri.015G006200)		35.2	not assigned.unknown
Potri.001G059700.v3.0	AT5G13100.1		no_descr	PtGRF9b (Potri.012G022600)		35.2	not assigned.unknown
Potri.001G060000.v3.0	AT3G27010.1	AT-TCP20,ATTCP20,PCF1,TCP20	cycloidea, PCF (TCP)-domain family protein 20, TEOSINTE BRANCHED 1	PtGRF9a (Potri.015G006200)	PF03634	27.3.29	RNA.regulation of transcription.TCP transcription factor family
Potri.001G062300.v3.0				PtGRF9b (Potri.012G022600)	PF08646	35.2	not assigned.unknown
Potri.001G062700.v3.0	AT5G13250.1		RING finger protein	BOTH		35.2	not assigned.unknown
Potri.001G066700.v3.0	AT5G13290.2	CRN,SOL2	Protein kinase superfamily protein	PtGRF9a (Potri.015G006200)	PF00069	30.2.99	signalling.receptor kinases.misc	protein kinase activity, protein phosphorylation, ATP binding
Potri.001G069500.v3.0	AT1G76390.1		ARM repeat superfamily protein	PtGRF9a (Potri.015G006200)	PF04564	29.5.11.4.2	protein.degradation.ubiquitin.E3.RING	protein ubiquitination, ubiquitin ligase complex, ubiquitin-protein transferase activity
Potri.001G069500.v3.0	AT1G76390.2		ARM repeat superfamily protein	PtGRF9a (Potri.015G006200)	PF04564	29.5.11.4.2	protein.degradation.ubiquitin.E3.RING	protein ubiquitination, ubiquitin ligase complex, ubiquitin-protein transferase activity
Potri.001G070900.v3.0	AT5G47910.1	ATRBOHD,RBOHD	respiratory burst oxidase homologue D	PtGRF9a (Potri.015G006200)	PF01794, PF08022, PF08414, PF08030	20.1.1	stress.biotic.respiratory burst	oxygen as acceptor, peroxidase activity, oxidoreductase activity, iron ion binding, electron carrier activity, oxidation-reduction process, acting on NAD(P)H, integral component of membrane, flavin adenine dinucleotide binding
Potri.001G072000.v3.0	AT3G26618.1	ERF1-3	eukaryotic release factor 1-3	PtGRF9a (Potri.015G006200)	PF03464, PF03465, PF03463	29.2.5	protein.synthesis.release	codon specific, translation release factor activity, translational termination, cytoplasm
Potri.001G080400.v3.0	AT1G02130.1	ARA-5,ARA5,ATRAB1B,ATRABD2A,RA-5,RABD2A	RAS 5	PtGRF9b (Potri.012G022600)	PF00071	30.5	signalling.G-proteins	nucleus, small GTPase mediated signal transduction, GTP binding, intracellular, GTPase activity, cytoplasm
Potri.001G096000.v3.0	AT4G23720.1		Protein of unknown function (DUF1191)	PtGRF9a (Potri.015G006200)	PF06697	35.2	not assigned.unknown
Potri.001G100200.v3.0	AT4G25700.1	B1,BCH1,BETA-OHASE 1,chy1	beta-carotene hydroxylase 2, beta-hydroxylase 1	PtGRF9a (Potri.015G006200)	PF04116	16.1.4.6	secondary metabolism.isoprenoids.carotenoids.carotenoid beta ring hydroxylase	fatty acid biosynthetic process, oxidation-reduction process, oxidoreductase activity, iron ion binding
Potri.001G100200.v3.0	AT4G25700.1	B1,BCH1,BETA-OHASE 1,chy1	beta-carotene hydroxylase 2, beta-hydroxylase 1	PtGRF9a (Potri.015G006200)	PF04116	16.1.4.6	secondary metabolism.isoprenoids.carotenoids.carotenoid beta ring hydroxylase	fatty acid biosynthetic process, oxidation-reduction process, oxidoreductase activity, iron ion binding
Potri.001G105800.v3.0	AT1G63440.1	HMA5	heavy metal atpase 5	PtGRF9b (Potri.012G022600)	PF00702, PF00403, PF00122	34.12	transport.metal	metal ion transport, nucleotide binding, metal ion binding, metabolic process, catalytic activity
Potri.001G109500.v3.0	AT4G11740.1	SAY1	Ubiquitin-like superfamily protein	PtGRF9a (Potri.015G006200)	PF00789	31.4	cell.vesicle transport	protein binding
Potri.001G109900.v3.0	AT4G25520.1		SEUSS-like 1	PtGRF9a (Potri.015G006200)		35.2	not assigned.unknown
Potri.001G117000.v3.0	AT1G12330.1		no_descr	BOTH		35.2	not assigned.unknown
Potri.001G120100.v3.0	AT1G12250.2		Pentapeptide repeat-containing protein	PtGRF9a (Potri.015G006200)		35.1.5	not assigned.no ontology.pentatricopeptide (PPR) repeat-containing protein
Potri.001G121200.v3.0	AT1G62530.1		Plant protein of unknown function (DUF863)	PtGRF9a (Potri.015G006200)	PF05904	35.2	not assigned.unknown
Potri.001G130100.v3.0	AT3G45900.1		Ribonuclease P protein subunit P38-related	PtGRF9b (Potri.012G022600)		35.2	not assigned.unknown
Potri.001G131500.v3.0				PtGRF9a (Potri.015G006200)		35.2	not assigned.unknown
Potri.001G134900.v3.0	AT4G21390.1	B120	S-locus lectin protein kinase family protein	PtGRF9b (Potri.012G022600)	PF08276, PF11883, PF01453, PF00954, PF07714	29.4 : 30.2.24	protein.postranslational modification : signalling.receptor kinases.S-locus glycoprotein like	protein phosphorylation, ATP binding, protein kinase activity, recognition of pollen, protein serine/threonine kinase activity, carbohydrate binding
Potri.001G135200.v3.0	AT5G45620.1		Proteasome component (PCI) domain protein	PtGRF9a (Potri.015G006200)	PF01399	29.5.11.20	protein.degradation.ubiquitin.proteasom	protein binding
Potri.001G136300.v3.0	AT5G61910.3		DCD (Development and Cell Death) domain protein	PtGRF9a (Potri.015G006200)	PF10539	35.2	not assigned.unknown
Potri.001G137800.v3.0	AT5G46880.1	HB-7,HDG5	homeobox-7	BOTH	PF01852, PF00046	27.3.22	RNA.regulation of transcription.HB,Homeobox transcription factor family	DNA-templated, sequence-specific DNA binding, sequence-specific DNA binding transcription factor activity, regulation of transcription
Potri.001G141100.v3.0	AT5G46690.1	bHLH071	beta HLH protein 71	PtGRF9a (Potri.015G006200)	PF00010	27.3.6	RNA.regulation of transcription.bHLH,Basic Helix-Loop-Helix family	transcription regulator activity, DNA-templated, regulation of transcription
Potri.001G145200.v3.0	AT1G32450.1	NRT1.5	nitrate transporter 1.5	PtGRF9a (Potri.015G006200)	PF00854	34.13	transport.peptides and oligopeptides	membrane, transporter activity, transmembrane transport, integral component of membrane, oligopeptide transport
Potri.001G148300.v3.0	AT5G47020.1		no_descr	PtGRF9a (Potri.015G006200)		35.1.40	not assigned.no ontology.glycine rich proteins
Potri.001G153000.v3.0	AT4G17520.1		Hyaluronan mRNA binding family	PtGRF9a (Potri.015G006200)	PF04774, PF09598	27.4	RNA.RNA binding
Potri.001G157200.v3.0	AT5G47380.1		Protein of unknown function, DUF547	PtGRF9a (Potri.015G006200)	PF04784	35.2	not assigned.unknown
Potri.001G157800.v3.0	AT5G47490.1		RGPR-related	PtGRF9a (Potri.015G006200)		35.2	not assigned.unknown
Potri.001G161700.v3.0	AT1G53750.1	RPT1A	regulatory particle triple-A 1A	PtGRF9a (Potri.015G006200)	PF00004	29.5.11.20	protein.degradation.ubiquitin.proteasom	ATP binding
Potri.001G162100.v3.0	AT3G06840.1		no_descr	PtGRF9a (Potri.015G006200)		35.2	not assigned.unknown
Potri.001G165200.v3.0	AT3G54620.1	ATBZIP25,BZIP25,BZO2H4	basic leucine zipper 25	PtGRF9a (Potri.015G006200)		35.2	not assigned.unknown
Potri.001G174400.v3.0	AT5G25460.1		Protein of unknown function, DUF642	PtGRF9b (Potri.012G022600)	PF04862	35.2	not assigned.unknown
Potri.001G177300.v3.0	AT1G80380.2		P-loop containing nucleoside triphosphate hydrolases superfamily protein	PtGRF9b (Potri.012G022600)		1.2.7	PS.photorespiration.glycerate kinase
Potri.001G181000.v3.0	AT5G07610.1		F-box family protein	PtGRF9a (Potri.015G006200)		29.5.11.4.3.2	protein.degradation.ubiquitin.E3.SCF.FBOX
Potri.001G188800.v3.0	AT1G52150.1	ATHB-15,ATHB15,CNA,ICU4	Homeobox-leucine zipper family protein lipid-binding START domain-containing protein	PtGRF9a (Potri.015G006200)	PF01852, PF08670, PF00046	27.3.22	RNA.regulation of transcription.HB,Homeobox transcription factor family	DNA-templated, sequence-specific DNA binding, sequence-specific DNA binding transcription factor activity, regulation of transcription
Potri.001G200000.v3.0	AT3G13690.1		Protein kinase protein with adenine nucleotide alpha hydrolases-like domain	PtGRF9a (Potri.015G006200)	PF07714	30.2.22	signalling.receptor kinases.proline extensin like	protein kinase activity, protein phosphorylation, ATP binding
Potri.001G200800.v3.0	AT1G72970.1	EDA17,HTH	Glucose-methanol-choline (GMC) oxidoreductase family protein	PtGRF9a (Potri.015G006200)	PF00732, PF05199	26.8	misc.nitrilases, *nitrile lyases, berberine bridge enzymes, reticuline oxidases, troponine reductases	acting on CH-OH group of donors, oxidation-reduction process, oxidoreductase activity, flavin adenine dinucleotide binding
Potri.001G210800.v3.0	AT1G10780.1		F-box/RNI-like superfamily protein	PtGRF9a (Potri.015G006200)		29.5.11.4.3.2	protein.degradation.ubiquitin.E3.SCF.FBOX
Potri.001G216000.v3.0	AT5G22090.1		Protein of unknown function (DUF3049)	PtGRF9a (Potri.015G006200)	PF11250	35.2	not assigned.unknown
Potri.001G216300.v3.0	AT3G11840.1	PUB24	plant U-box 24	PtGRF9b (Potri.012G022600)	PF04564	27.3.64	RNA.regulation of transcription.PHOR1	protein ubiquitination, ubiquitin ligase complex, ubiquitin-protein transferase activity
Potri.001G221400.v3.0	AT1G75800.1		Pathogenesis-related thaumatin superfamily protein	PtGRF9a (Potri.015G006200)	PF00314	20.1 : 30.2.15	stress.biotic : signalling.receptor kinases.thaumatin like
Potri.001G230700.v3.0	AT2G31955.1	CNX2	cofactor of nitrate reductase and xanthine dehydrogenase 2	PtGRF9a (Potri.015G006200)		18.6	Co-factor and vitamine metabolism.biotin
Potri.001G233400.v3.0	AT1G07670.1		endomembrane-type CA-ATPase 4	PtGRF9a (Potri.015G006200)	PF00690, PF00702, PF00689, PF00122	34.21	transport.calcium	phosphorylative mechanism, membrane, ATPase activity, coupled to transmembrane movement of ions, ATP biosynthetic process, nucleotide binding, metal ion binding, metabolic process, cation transport, catalytic activity
Potri.001G236200.v3.0	AT3G46020.1		RNA-binding (RRM/RBD/RNP motifs) family protein	PtGRF9a (Potri.015G006200)	PF00076	27.4	RNA.RNA binding	nucleic acid binding
Potri.001G237200.v3.0	AT3G46440.2		UDP-XYL synthase 5	PtGRF9b (Potri.012G022600)	PF01370	10.1.5	cell wall.precursor synthesis.UXS	biosynthetic process, oxidoreductase activity, dTDP-4-dehydrorhamnose reductase activity, NAD or NADP as acceptor, extracellular polysaccharide biosynthetic process, 3-beta-hydroxy-delta5-steroid dehydrogenase activity, acting on the CH-OH group of donors, coenzyme binding, cellular metabolic process, steroid biosynthetic process, oxidation-reduction process, catalytic activity
Potri.001G237200.v3.0	AT3G46440.1		UDP-XYL synthase 5	PtGRF9b (Potri.012G022600)	PF01370	10.1.5	cell wall.precursor synthesis.UXS	biosynthetic process, oxidoreductase activity, dTDP-4-dehydrorhamnose reductase activity, NAD or NADP as acceptor, extracellular polysaccharide biosynthetic process, 3-beta-hydroxy-delta5-steroid dehydrogenase activity, acting on the CH-OH group of donors, coenzyme binding, cellular metabolic process, steroid biosynthetic process, oxidation-reduction process, catalytic activity
Potri.001G247000.v3.0				PtGRF9a (Potri.015G006200)		35.2	not assigned.unknown
Potri.001G248700.v3.0	AT2G38080.1	ATLMCO4,IRX12,LAC4,LMCO4	Laccase/Diphenol oxidase family protein	BOTH	PF07731, PF00394, PF07732	16.1	secondary metabolism.simple phenols	copper ion binding, oxidoreductase activity, oxidation-reduction process
Potri.001G254300.v3.0	AT5G12400.1		DNA binding;zinc ion binding;DNA binding	PtGRF9a (Potri.015G006200)	PF00628, PF02791	27.3.63	RNA.regulation of transcription.PHD finger transcription factor	protein binding
Potri.001G255200.v3.0				PtGRF9a (Potri.015G006200)	PF00332	35.2	not assigned.unknown	hydrolyzing O-glycosyl compounds, carbohydrate metabolic process, hydrolase activity
Potri.001G260900.v3.0	AT3G63460.1		transducin family protein WD-40 repeat family protein	PtGRF9a (Potri.015G006200)	PF07304, PF00400	35.1	not assigned.no ontology	protein binding
Potri.001G266900.v3.0	AT3G08040.1	ATFRD3,FRD3,MAN1	MATE efflux family protein	PtGRF9a (Potri.015G006200)	PF01554	34.99 : 15.1	transport.misc : metal handling.acquisition	antiporter activity, membrane, drug transmembrane transport, transmembrane transport, drug transmembrane transporter activity
Potri.001G269200.v3.0	AT3G12640.1		RNA binding (RRM/RBD/RNP motifs) family protein	PtGRF9a (Potri.015G006200)	PF00076, PF01480	27.4	RNA.RNA binding	mRNA processing, nucleic acid binding
Potri.001G269900.v3.0	AT3G52120.1		SWAP (Suppressor-of-White-APricot)/surp domain-containing protein D111/G-patch domain-containing protein	PtGRF9a (Potri.015G006200)	PF01585, PF01805	27.1	RNA.processing	RNA binding, nucleic acid binding, RNA processing, intracellular
Potri.001G278800.v3.0	AT3G11130.1		Clathrin, heavy chain	PtGRF9a (Potri.015G006200)	PF01394, PF09268, PF00637	31.4	cell.vesicle transport	clathrin coat of coated pit, clathrin coat of trans-Golgi network vesicle, vesicle-mediated transport, structural molecule activity, intracellular protein transport
Potri.001G280200.v3.0	AT5G45840.2		Leucine-rich repeat protein kinase family protein	PtGRF9a (Potri.015G006200)	PF00560, PF07714, PF08263	30.2.6 : 29.4.1.51	signalling.receptor kinases.leucine rich repeat VI : protein.postranslational modification.kinase.receptor like cytoplasmatic kinase I	protein kinase activity, protein phosphorylation, ATP binding, protein binding
Potri.001G282000.v3.0	AT2G30140.1		UDP-Glycosyltransferase superfamily protein	PtGRF9a (Potri.015G006200)		26.2	misc.UDP glucosyl and glucoronyl transferases
Potri.001G296600.v3.0	AT2G23090.1		Uncharacterised protein family SERF	PtGRF9a (Potri.015G006200)	PF04419	35.2	not assigned.unknown
Potri.001G304800.v3.0	AT4G34050.1	CCoAOMT1	S-adenosyl-L-methionine-dependent methyltransferases superfamily protein	BOTH	PF01596	16.2.1.6	secondary metabolism.phenylpropanoids.lignin biosynthesis.CCoAOMT	O-methyltransferase activity
Potri.001G306000.v3.0	AT5G63710.1		Leucine-rich repeat protein kinase family protein	PtGRF9a (Potri.015G006200)	PF00560, PF07714	30.2.2	signalling.receptor kinases.leucine rich repeat II	protein kinase activity, protein phosphorylation, ATP binding, protein binding
Potri.001G307800.v3.0	AT5G64700.1		nodulin MtN21 EamA-like transporter family protein	PtGRF9a (Potri.015G006200)	PF00892	33.99	development.unspecified	membrane
Potri.001G313400.v3.0	AT5G52390.1		PAR1 protein	PtGRF9a (Potri.015G006200)	PF06521	30.1	signalling.in sugar and nutrient physiology
Potri.001G318300.v3.0	AT3G06240.1		F-box family protein	PtGRF9b (Potri.012G022600)	PF00646, PF07734	29.5.11.4.3.2	protein.degradation.ubiquitin.E3.SCF.FBOX	protein binding
Potri.001G319000.v3.0	AT3G23900.1		RNA recognition motif (RRM)-containing protein	PtGRF9a (Potri.015G006200)	PF00630, PF00076	27.4	RNA.RNA binding	nucleic acid binding
Potri.001G319000.v3.0	AT3G23900.1		RNA recognition motif (RRM)-containing protein	PtGRF9a (Potri.015G006200)	PF00630, PF00076	27.4	RNA.RNA binding	nucleic acid binding
Potri.001G320600.v3.0				PtGRF9a (Potri.015G006200)		35.2	not assigned.unknown
Potri.001G325300.v3.0	AT5G41070.1	DRB5	dsRNA-binding protein 5	PtGRF9a (Potri.015G006200)	PF00035	27.4	RNA.RNA binding	double-stranded RNA binding, intracellular
Potri.001G341000.v3.0	AT5G14400.1	CYP724A1	family 724, subfamily A, polypeptide 1, cytochrome P450	PtGRF9a (Potri.015G006200)	PF00067	17.3.1.1.2 : 26.10	hormone metabolism.brassinosteroid.synthesis-degradation.BRs.DWF4 : misc.cytochrome P450	heme binding, oxidoreductase activity, iron ion binding, electron carrier activity, with incorporation or reduction of molecular oxygen, acting on paired donors, oxidation-reduction process
Potri.001G347200.v3.0	AT3G27785.1	ATMYB118,MYB118,PGA37	myb domain protein 118	PtGRF9a (Potri.015G006200)	PF00249	27.3.25	RNA.regulation of transcription.MYB domain transcription factor family	DNA binding
Potri.001G358300.v3.0	AT1G30360.1	ERD4	Early-responsive to dehydration stress protein (ERD4)	PtGRF9a (Potri.015G006200)	PF02714	20.2.3	stress.abiotic.drought/salt	membrane
Potri.001G362300.v3.0	AT3G13080.1	ATMRP3,MRP3	multidrug resistance-associated protein 3	PtGRF9b (Potri.012G022600)	PF00664, PF00005	34.16	transport.ABC transporters and multidrug resistance systems	ATPase activity, ATP binding, coupled to transmembrane movement of substances, transmembrane transport, integral component of membrane, transport
Potri.001G367200.v3.0	AT5G55640.1		no_descr	PtGRF9a (Potri.015G006200)		35.2	not assigned.unknown
Potri.001G375200.v3.0	AT2G29120.1	ATGLR2.7,GLR2.7	glutamate receptor 2.7	PtGRF9a (Potri.015G006200)	PF01094, PF00060, PF00497	30.1	signalling.in sugar and nutrient physiology	membrane, transporter activity, extracellular-glutamate-gated ion channel activity, ionotropic glutamate receptor activity, outer membrane-bounded periplasmic space, transport
Potri.001G375700.v3.0	AT3G15050.1	IQD10	IQ-domain 10	PtGRF9a (Potri.015G006200)		30.3	signalling.calcium
Potri.001G391900.v3.0	AT3G14940.1		phosphoenolpyruvate carboxylase 3	PtGRF9a (Potri.015G006200)	PF00311	4.1.15	glycolysis.cytosolic branch.phospho-enol-pyruvate carboxylase (PEPC)	phosphoenolpyruvate carboxylase activity, carbon fixation, tricarboxylic acid cycle
Potri.001G398600.v3.0	AT3G15290.1		3-hydroxyacyl-CoA dehydrogenase family protein	PtGRF9a (Potri.015G006200)	PF02737, PF00725	24.3	Biodegradation of Xenobiotics.3-hydroxybutyryl-CoA dehydrogenase	fatty acid metabolic process, 3-hydroxyacyl-CoA dehydrogenase activity, oxidation-reduction process, oxidoreductase activity
Potri.001G404400.v3.0	AT3G15510.1	ANAC056,ATNAC2,NAC2,NARS1	NAC domain containing protein 2	PtGRF9a (Potri.015G006200)	PF02365	27.3.27	RNA.regulation of transcription.NAC domain transcription factor family	DNA-templated, regulation of transcription, DNA binding
Potri.001G409300.v3.0	AT4G21380.1	ARK3,RK3	receptor kinase 3	PtGRF9a (Potri.015G006200)	PF08276, PF11883, PF01453, PF00954, PF07714	30.2.24	signalling.receptor kinases.S-locus glycoprotein like	protein phosphorylation, ATP binding, protein kinase activity, recognition of pollen, protein serine/threonine kinase activity, carbohydrate binding
Potri.001G411100.v3.0	AT4G27290.1		S-locus lectin protein kinase family protein	PtGRF9a (Potri.015G006200)	PF08276, PF11883, PF01453, PF00954, PF07714	30.2.24	signalling.receptor kinases.S-locus glycoprotein like	protein phosphorylation, ATP binding, protein kinase activity, recognition of pollen, protein serine/threonine kinase activity, carbohydrate binding
Potri.001G413400.v3.0	AT4G21380.1	ARK3,RK3	S-locus lectin protein kinase family protein, receptor kinase 3	PtGRF9a (Potri.015G006200)	PF08276, PF11883, PF01453, PF00954, PF07714	30.2.24	signalling.receptor kinases.S-locus glycoprotein like	protein phosphorylation, ATP binding, protein kinase activity, recognition of pollen, protein serine/threonine kinase activity, carbohydrate binding
Potri.001G413400.v3.0	AT4G21380.1	ARK3,RK3	S-locus lectin protein kinase family protein, receptor kinase 3	PtGRF9a (Potri.015G006200)	PF08276, PF11883, PF01453, PF00954, PF07714	30.2.24	signalling.receptor kinases.S-locus glycoprotein like	protein phosphorylation, ATP binding, protein kinase activity, recognition of pollen, protein serine/threonine kinase activity, carbohydrate binding
Potri.001G413700.v3.0	AT4G27290.1		S-locus lectin protein kinase family protein	PtGRF9a (Potri.015G006200)	PF08276, PF11883, PF01453, PF00954, PF07714	30.2.24	signalling.receptor kinases.S-locus glycoprotein like	protein phosphorylation, ATP binding, protein kinase activity, recognition of pollen, protein serine/threonine kinase activity, carbohydrate binding
Potri.001G413800.v3.0	AT4G27290.1		receptor kinase 3	PtGRF9a (Potri.015G006200)	PF08276, PF11883, PF01453, PF00954, PF07714	30.2.24	signalling.receptor kinases.S-locus glycoprotein like	protein phosphorylation, ATP binding, protein kinase activity, recognition of pollen, protein serine/threonine kinase activity, carbohydrate binding
Potri.001G418800.v3.0	AT3G20480.1		tetraacyldisaccharide 4\'-kinase family protein	PtGRF9b (Potri.012G022600)	PF02606	11	lipid metabolism	tetraacyldisaccharide 4'-kinase activity, ATP binding, lipid A biosynthetic process
Potri.001G421800.v3.0	AT1G32120.1		no_descr	PtGRF9a (Potri.015G006200)	PF10536	35.2	not assigned.unknown
Potri.001G424900.v3.0	AT2G34520.1		mitochondrial ribosomal protein S14	PtGRF9a (Potri.015G006200)	PF00253	29.2.1.1.2.1.14	protein.synthesis.ribosomal protein.prokaryotic.mitochondrion.30S subunit.S14	intracellular, ribosome, structural constituent of ribosome, translation
Potri.001G446300.v3.0	AT4G27190.1		NB-ARC domain-containing disease resistance protein	PtGRF9a (Potri.015G006200)	PF00931	20.1	stress.biotic	apoptotic process, ATP binding, ADP binding
Potri.001G453000.v3.0	AT3G30340.1		nodulin MtN21 EamA-like transporter family protein	PtGRF9a (Potri.015G006200)	PF00892	33.99	development.unspecified	membrane
Potri.001G459100.v3.0	AT4G20800.1		FAD-binding Berberine family protein	PtGRF9b (Potri.012G022600)	PF08031, PF01565	26.8	misc.nitrilases, *nitrile lyases, berberine bridge enzymes, reticuline oxidases, troponine reductases	oxidation-reduction process, oxidoreductase activity, flavin adenine dinucleotide binding, UDP-N-acetylmuramate dehydrogenase activity
Potri.001G463900.v3.0	AT1G28600.1		GDSL-like Lipase/Acylhydrolase superfamily protein	PtGRF9a (Potri.015G006200)	PF00657	11.9.2 : 26.28	misc.GDSL-motif lipase : lipid metabolism.lipid degradation.lipases	acting on ester bonds, lipid metabolic process, hydrolase activity
Potri.001G468700.v3.0	AT1G55760.1		BTB/POZ domain-containing protein	PtGRF9a (Potri.015G006200)	PF00651	35.1.9	not assigned.no ontology.BTB/POZ domain-containing protein	protein binding
Potri.002G007000.v3.0	AT1G11310.1		Seven transmembrane MLO family protein	PtGRF9a (Potri.015G006200)	PF03094	20.1.3.1	stress.biotic.signalling.MLO-like	integral component of membrane, cell death
Potri.002G012600.v3.0	AT1G76210.1		Arabidopsis protein of unknown function (DUF241)	PtGRF9a (Potri.015G006200)	PF03087	35.2	not assigned.unknown
Potri.002G012900.v3.0	AT1G47670.1		Transmembrane amino acid transporter family protein	PtGRF9a (Potri.015G006200)	PF01490	34.3	transport.amino acids
Potri.002G013300.v3.0	AT2G38010.1		Neutral/alkaline non-lysosomal ceramidase	PtGRF9a (Potri.015G006200)	PF04734	11.8.1.1	lipid metabolism.exotics (steroids, squalene etc).sphingolipids.ceramidase
Potri.002G013500.v3.0	AT5G42220.1		Ubiquitin-like superfamily protein	PtGRF9a (Potri.015G006200)	PF00240	29.2.3	protein.synthesis.initiation	protein binding
Potri.002G016200.v3.0	AT2G16980.2		Major facilitator superfamily protein	PtGRF9a (Potri.015G006200)	PF07690	35.2	not assigned.unknown	transmembrane transport, integral component of membrane
Potri.002G016900.v3.0	AT3G56150.2	ATEIF3C-1,ATTIF3C1,EIF3C,EIF3C-1,TIF3C1	eukaryotic translation initiation factor 3C	PtGRF9a (Potri.015G006200)	PF05470, PF01399	29.2.3	protein.synthesis.initiation	translation initiation factor activity, eukaryotic translation initiation factor 3 complex, translational initiation, protein binding
Potri.002G017700.v3.0	AT1G20200.1	EMB2719,HAP15	PAM domain (PCI/PINT associated module) protein	PtGRF9a (Potri.015G006200)	PF08375, PF01399	29.5.11.20	protein.degradation.ubiquitin.proteasom	proteasome complex, regulation of protein catabolic process, enzyme regulator activity, protein binding
Potri.002G018000.v3.0	AT5G42180.1		Peroxidase superfamily protein	PtGRF9a (Potri.015G006200)	PF00141	26.12	misc.peroxidases	response to oxidative stress, heme binding, peroxidase activity, oxidation-reduction process
Potri.002G019000.v3.0	AT4G35070.1		SBP (S-ribonuclease binding protein) family protein	PtGRF9b (Potri.012G022600)		29.5.11.4.2	protein.degradation.ubiquitin.E3.RING
Potri.002G019600.v3.0	AT1G27940.1	PGP13	P-glycoprotein 13	PtGRF9a (Potri.015G006200)	PF00664, PF00005	34.16	transport.ABC transporters and multidrug resistance systems	ATPase activity, ATP binding, coupled to transmembrane movement of substances, transmembrane transport, integral component of membrane, transport
Potri.002G023900.v3.0	AT1G19940.1	AtGH9B5,GH9B5	glycosyl hydrolase 9B5	PtGRF9a (Potri.015G006200)	PF00759	26.3.4 : 10.6.1	misc.gluco-, galacto- and mannosidases.endoglucanase : cell wall.degradation.cellulases and beta -1,4-glucanases	hydrolyzing O-glycosyl compounds, carbohydrate metabolic process, hydrolase activity
Potri.002G031000.v3.0	AT2G16400.1	BLH7	BEL1-like homeodomain 7	PtGRF9a (Potri.015G006200)	PF07526, PF00046	27.3.22	RNA.regulation of transcription.HB,Homeobox transcription factor family	DNA-templated, nucleus, sequence-specific DNA binding, sequence-specific DNA binding transcription factor activity, regulation of transcription, DNA binding
Potri.002G035200.v3.0	AT1G75240.1	AtHB33,HB33	homeobox protein 33	PtGRF9a (Potri.015G006200)	PF04770	27.3.80	RNA.regulation of transcription.zf-HD
Potri.002G035300.v3.0	AT1G19480.1		DNA glycosylase superfamily protein	PtGRF9a (Potri.015G006200)	PF00730	28.1 : 28.2	DNA.repair : DNA.synthesis/chromatin structure	base-excision repair
Potri.002G035600.v3.0	AT2G33470.2	ATGLTP1,GLTP1	glycolipid transfer protein 1	PtGRF9b (Potri.012G022600)	PF08718	11.6	lipid metabolism.lipid transfer proteins etc	glycolipid transporter activity, glycolipid transport, glycolipid binding, cytoplasm
Potri.002G039600.v3.0	AT4G10500.1		2-oxoglutarate (2OG) and Fe(II)-dependent oxygenase superfamily protein	PtGRF9a (Potri.015G006200)	PF03171	16.8.3	secondary metabolism.flavonoids.dihydroflavonols	oxidoreductase activity, with incorporation or reduction of molecular oxygen, and incorporation of one atom each of oxygen into both donors, acting on paired donors, 2-oxoglutarate as one donor, oxidation-reduction process
Potri.002G041900.v3.0	AT4G03030.1		Galactose oxidase/kelch repeat superfamily protein	PtGRF9a (Potri.015G006200)	PF01344	29.5.11.4.3.2	protein.degradation.ubiquitin.E3.SCF.FBOX	protein binding
Potri.002G058300.v3.0	AT1G67930.1		Golgi transport complex protein-related	PtGRF9a (Potri.015G006200)	PF10392	31.4	cell.vesicle transport
Potri.002G058800.v3.0	AT1G06500.2		no_descr	PtGRF9a (Potri.015G006200)	PF02042	35.2	not assigned.unknown
Potri.002G060700.v3.0	AT2G42850.1	CYP718	family 718, cytochrome P450	PtGRF9a (Potri.015G006200)	PF00067	26.1	misc.cytochrome P450	heme binding, oxidoreductase activity, iron ion binding, electron carrier activity, with incorporation or reduction of molecular oxygen, acting on paired donors, oxidation-reduction process
Potri.002G063500.v3.0	AT1G71710.2		DNAse I-like superfamily protein	PtGRF9b (Potri.012G022600)	PF03372	3.4.1	minor CHO metabolism.myo-inositol.poly-phosphatases
Potri.002G063500.v3.0	AT1G71710.2		DNAse I-like superfamily protein	PtGRF9b (Potri.012G022600)	PF03372	3.4.1	minor CHO metabolism.myo-inositol.poly-phosphatases
Potri.002G064100.v3.0	AT1G71696.2		carboxypeptidase D, putative	PtGRF9a (Potri.015G006200)	PF00246	29.5	protein.degradation	zinc ion binding, metallocarboxypeptidase activity, proteolysis
Potri.002G064400.v3.0	AT1G22770.1	FB,GI	gigantea protein (GI)	PtGRF9a (Potri.015G006200)		33.99	development.unspecified
Potri.002G065700.v3.0	AT2G21790.1	ATRNR1,CLS8,R1,RNR1	ribonucleotide reductase 1	PtGRF9b (Potri.012G022600)	PF02867	23.5.4	nucleotide metabolism.deoxynucleotide metabolism.ribonucleoside-diphosphate reductase	ribonucleoside-diphosphate reductase activity, ribonucleoside-diphosphate reductase complex, thioredoxin disulfide as acceptor, DNA replication, oxidation-reduction process
Potri.002G074800.v3.0	AT1G76990.1	ACR3	ACT domain repeat 3	PtGRF9a (Potri.015G006200)	PF01842	13.99	amino acid metabolism.misc	metabolic process, amino acid binding
Potri.002G078600.v3.0	AT1G77330.1		2-oxoglutarate (2OG) and Fe(II)-dependent oxygenase superfamily protein	PtGRF9b (Potri.012G022600)	PF03171	17.5.1.2	hormone metabolism.ethylene.synthesis-degradation.1-aminocyclopropane-1-carboxylate oxidase	oxidoreductase activity, with incorporation or reduction of molecular oxygen, and incorporation of one atom each of oxygen into both donors, acting on paired donors, 2-oxoglutarate as one donor, oxidation-reduction process
Potri.002G079400.v3.0	AT1G77380.1	AAP3,ATAAP3	amino acid permease 3	PtGRF9b (Potri.012G022600)	PF01490	34.3	transport.amino acids
Potri.002G080600.v3.0	AT1G21700.1	ATSWI3C,CHB4,SWI3C	SWITCH/sucrose nonfermenting 3C	PtGRF9a (Potri.015G006200)	PF00249, PF04433	27.3.44	RNA.regulation of transcription.Chromatin Remodeling Factors	protein binding, DNA binding
Potri.002G081800.v3.0	AT1G44170.2	ALDH3H1,ALDH4	aldehyde dehydrogenase 3H1	PtGRF9a (Potri.015G006200)	PF00171	5.1	fermentation.aldehyde dehydrogenase	oxidoreductase activity, cellular aldehyde metabolic process, aldehyde dehydrogenase [NAD(P)+] activity, metabolic process, oxidation-reduction process
Potri.002G081800.v3.0	AT1G44170.2	ALDH3H1,ALDH4	aldehyde dehydrogenase 3H1	PtGRF9a (Potri.015G006200)	PF00171	5.1	fermentation.aldehyde dehydrogenase	oxidoreductase activity, cellular aldehyde metabolic process, aldehyde dehydrogenase [NAD(P)+] activity, metabolic process, oxidation-reduction process
Potri.002G081800.v3.0	AT1G44170.2	ALDH3H1,ALDH4	aldehyde dehydrogenase 3H1	PtGRF9a (Potri.015G006200)	PF00171	5.1	fermentation.aldehyde dehydrogenase	oxidoreductase activity, cellular aldehyde metabolic process, aldehyde dehydrogenase [NAD(P)+] activity, metabolic process, oxidation-reduction process
Potri.002G084100.v3.0	at1g77590	LACS9	long chain acyl-CoA synthetase 9	PtGRF9a (Potri.015G006200)	PF00501	11.1.9	lipid metabolism.FA synthesis and FA elongation.long chain fatty acid CoA ligase	metabolic process, catalytic activity
Potri.002G089100.v3.0	AT1G36990.1		no_descr	PtGRF9a (Potri.015G006200)		35.2	not assigned.unknown
Potri.002G092700.v3.0	AT1G36160.2	ACC1,AT-ACC1,EMB22,GK,PAS3	acetyl-CoA carboxylase 1	PtGRF9a (Potri.015G006200)	PF00364, PF01039, PF02786, PF02785, PF08326, PF00289	11.1.1.1	lipid metabolism.FA synthesis and FA elongation.Acetyl CoA Carboxylation.homomeric Enzyme	fatty acid biosynthetic process, ATP binding, acetyl-CoA carboxylase activity, ligase activity, metal ion binding, metabolic process, catalytic activity
Potri.002G096100.v3.0	AT1G78170.1		no_descr	PtGRF9a (Potri.015G006200)		35.2	not assigned.unknown
Potri.002G096800.v3.0	AT1G34670.1	AtMYB93,MYB93	myb domain protein 93	PtGRF9a (Potri.015G006200)	PF00249	27.3.25	RNA.regulation of transcription.MYB domain transcription factor family	DNA binding
Potri.002G099500.v3.0	AT5G10360.1	EMB3010,RPS6B	Ribosomal protein S6e	PtGRF9a (Potri.015G006200)	PF01092	29.2.1.2.1.6	protein.synthesis.ribosomal protein.eukaryotic.40S subunit.S6	intracellular, ribosome, structural constituent of ribosome, translation
Potri.002G102200.v3.0				PtGRF9a (Potri.015G006200)		35.2	not assigned.unknown
Potri.002G102900.v3.0	AT4G24660.1	ATHB22,HB22,MEE68	homeobox protein 22	BOTH	PF04770	27.3.80	RNA.regulation of transcription.zf-HD
Potri.002G105300.v3.0	AT3G56770.1		basic helix-loop-helix (bHLH) DNA-binding superfamily protein	PtGRF9a (Potri.015G006200)	PF00010	27.3.6	RNA.regulation of transcription.bHLH,Basic Helix-Loop-Helix family	transcription regulator activity, DNA-templated, regulation of transcription
Potri.002G105300.v3.0	AT3G56770.1		basic helix-loop-helix (bHLH) DNA-binding superfamily protein	PtGRF9a (Potri.015G006200)	PF00010	27.3.6	RNA.regulation of transcription.bHLH,Basic Helix-Loop-Helix family	transcription regulator activity, DNA-templated, regulation of transcription
Potri.002G109300.v3.0	AT1G09930.1	ATOPT2,OPT2	oligopeptide transporter 2	PtGRF9a (Potri.015G006200)	PF03169	34.13	transport.peptides and oligopeptides	transmembrane transport
Potri.002G115600.v3.0				PtGRF9b (Potri.012G022600)		35.2	not assigned.unknown
Potri.002G116700.v3.0	AT1G27480.1		alpha/beta-Hydrolases superfamily protein	PtGRF9a (Potri.015G006200)		11.8.10	lipid metabolism.exotics (steroids, squalene etc).phosphatidylcholinesterol O-acyltransferase
Potri.002G122700.v3.0	AT4G34200.1	EDA9	D-3-phosphoglycerate dehydrogenase	PtGRF9b (Potri.012G022600)	PF02826, PF00389, PF01842	13.1.5.1.1	amino acid metabolism.synthesis.serine-glycine-cysteine group.serine.phosphoglycerate dehydrogenase	phosphoglycerate dehydrogenase activity, oxidoreductase activity, cofactor binding, NAD or NADP as acceptor, L-serine biosynthetic process, acting on the CH-OH group of donors, oxidation-reduction process, cellular amino acid biosynthetic process, metabolic process, ketol-acid reductoisomerase activity, amino acid binding, NAD binding
Potri.002G131300.v3.0	AT1G65430.1	ARI8,ATARI8	IBR domain-containing protein	PtGRF9b (Potri.012G022600)	PF01485	29.5.11.4.2	protein.degradation.ubiquitin.E3.RING	zinc ion binding
Potri.002G143300.v3.0	AT4G00050.1	UNE10	basic helix-loop-helix (bHLH) DNA-binding superfamily protein	PtGRF9a (Potri.015G006200)	PF00010	27.3.6	RNA.regulation of transcription.bHLH,Basic Helix-Loop-Helix family	transcription regulator activity, DNA-templated, regulation of transcription
Potri.002G144200.v3.0	AT4G00150	HAM3	GRAS family transcription factor	PtGRF9a (Potri.015G006200)	PF03514	33.99	development.unspecified
Potri.002G152300.v3.0	AT2G45690.1	ATPEX16,PEX16,SSE,SSE1	shrunken seed protein (SSE1)	PtGRF9b (Potri.012G022600)	PF08610	33.99	development.unspecified
Potri.002G155200.v3.0	AT3G61180.1		RING/U-box superfamily protein	PtGRF9b (Potri.012G022600)	PF00097	29.5.11.4.2	protein.degradation.ubiquitin.E3.RING
Potri.002G155600.v3.0	AT1G63220.1		Calcium-dependent lipid-binding (CaLB domain) family protein	PtGRF9b (Potri.012G022600)	PF00168	35.1.19	not assigned.no ontology.C2 domain-containing protein	protein binding
Potri.002G156900.v3.0	AT2G37360.1		ABC-2 type transporter family protein	PtGRF9a (Potri.015G006200)	PF01061, PF00005	34.16	transport.ABC transporters and multidrug resistance systems	membrane, ATPase activity, ATP binding
Potri.002G158900.v3.0	AT1G14000.1		VH1-interacting kinase	PtGRF9a (Potri.015G006200)	PF07714	31.1 : 29.4	protein.postranslational modification : cell.organisation	protein kinase activity, protein phosphorylation, ATP binding
Potri.002G162400.v3.0	AT3G61490.3		Pectin lyase-like superfamily protein	PtGRF9a (Potri.015G006200)	PF00295	10.6.3	cell wall.degradation.pectate lyases and polygalacturonases	polygalacturonase activity, carbohydrate metabolic process
Potri.002G162400.v3.0	AT3G61490.3		Pectin lyase-like superfamily protein	PtGRF9a (Potri.015G006200)	PF00295	10.6.3	cell wall.degradation.pectate lyases and polygalacturonases	polygalacturonase activity, carbohydrate metabolic process
Potri.002G162400.v3.0	AT3G61490.3		Pectin lyase-like superfamily protein	PtGRF9a (Potri.015G006200)	PF00295	10.6.3	cell wall.degradation.pectate lyases and polygalacturonases	polygalacturonase activity, carbohydrate metabolic process
Potri.002G165800.v3.0	AT2G46210.1		Fatty acid/sphingolipid desaturase	PtGRF9b (Potri.012G022600)	PF00487, PF00173	11.8.1	lipid metabolism.exotics (steroids, squalene etc).sphingolipids	heme binding, lipid metabolic process, oxidoreductase activity, oxidation-reduction process
Potri.002G166700.v3.0	AT3G61600.1		POZ/BTB containin G-protein 1	PtGRF9a (Potri.015G006200)	PF07707, PF00651	35.1.9	not assigned.no ontology.BTB/POZ domain-containing protein	protein binding
Potri.002G166700.v3.0	AT3G61600.2		POZ/BTB containin G-protein 1	PtGRF9a (Potri.015G006200)	PF07707, PF00651	35.1.9	not assigned.no ontology.BTB/POZ domain-containing protein	protein binding
Potri.002G173900.v3.0	AT1G22640.1	ATMYB3,MYB3	myb domain protein 3	PtGRF9a (Potri.015G006200)	PF00249	16.5.1.2.3 : 27.3.25 : 30.2.99	RNA.regulation of transcription.MYB domain transcription factor family : secondary metabolism.sulfur-containing.glucosinolates.regulation.indole : signalling.receptor kinases.misc	DNA binding
Potri.002G193000.v3.0	AT2G47260.1	ATWRKY23,WRKY23	WRKY DNA-binding protein 23	PtGRF9b (Potri.012G022600)	PF03106	27.3.32	RNA.regulation of transcription.WRKY domain transcription factor family	DNA-templated, sequence-specific DNA binding, sequence-specific DNA binding transcription factor activity, regulation of transcription
Potri.002G197900.v3.0	AT1G02660.1		alpha/beta-Hydrolases superfamily protein	PtGRF9a (Potri.015G006200)	PF01764	11.9.2.1	lipid metabolism.lipid degradation.lipases.triacylglycerol lipase	lipid metabolic process, triglyceride lipase activity
Potri.002G199700.v3.0	AT4G13030.1		P-loop containing nucleoside triphosphate hydrolases superfamily protein	PtGRF9a (Potri.015G006200)		35.2	not assigned.unknown
Potri.002G206100.v3.0	AT2G47770.1	ATTSPO,TSPO	TSPO(outer membrane tryptophan-rich sensory protein)-related	PtGRF9b (Potri.012G022600)	PF03073	17.1.3 : 20.2	hormone metabolism.abscisic acid.induced-regulated-responsive-activated : stress.abiotic	integral component of membrane
Potri.002G217000.v3.0	AT3G07660.1		Kinase-related protein of unknown function (DUF1296)	PtGRF9a (Potri.015G006200)	PF06972	35.2	not assigned.unknown
Potri.002G222200.v3.0	AT2G04865.1		Aminotransferase-like, plant mobile domain family protein	PtGRF9a (Potri.015G006200)	PF10536	35.2	not assigned.unknown
Potri.002G230100.v3.0	AT3G49490.1		no_descr	PtGRF9a (Potri.015G006200)		35.2	not assigned.unknown
Potri.002G230200.v3.0	AT1G05230.2	HDG2	homeodomain GLABROUS 2	PtGRF9a (Potri.015G006200)	PF01852, PF00046	27.3.22	RNA.regulation of transcription.HB,Homeobox transcription factor family	DNA-templated, sequence-specific DNA binding, sequence-specific DNA binding transcription factor activity, regulation of transcription
Potri.002G231400.v3.0	AT4G08910.1		no_descr	PtGRF9b (Potri.012G022600)		35.2	not assigned.unknown
Potri.002G231700.v3.0	AT1G05805.1		basic helix-loop-helix (bHLH) DNA-binding superfamily protein	PtGRF9a (Potri.015G006200)	PF00010	27.3.6	RNA.regulation of transcription.bHLH,Basic Helix-Loop-Helix family	transcription regulator activity, DNA-templated, regulation of transcription
Potri.002G233400.v3.0	AT5G16490.1	RIC4	ROP-interactive CRIB motif-containing protein 4	PtGRF9b (Potri.012G022600)	PF00786	31.4	cell.vesicle transport	protein binding
Potri.002G235400.v3.0	AT5G48560.1		basic helix-loop-helix (bHLH) DNA-binding superfamily protein	PtGRF9a (Potri.015G006200)	PF00010	27.3.6	RNA.regulation of transcription.bHLH,Basic Helix-Loop-Helix family	transcription regulator activity, DNA-templated, regulation of transcription
Potri.002G242300.v3.0	AT5G48800.1		Phototropic-responsive NPH3 family protein	PtGRF9a (Potri.015G006200)	PF03000, PF00651	30.11	signalling.light	response to light stimulus, signal transducer activity, protein binding
Potri.002G253200.v3.0	AT2G20190.1	ATCLASP,CLASP	CLIP-associated protein	PtGRF9a (Potri.015G006200)	PF12348, PF02985	31.2	cell.division	no_go, protein binding
Potri.002G254600.v3.0	AT2G20300.1	ALE2	Protein kinase superfamily protein	PtGRF9a (Potri.015G006200)	PF07714	30.2.18	signalling.receptor kinases.extensin	protein kinase activity, protein phosphorylation, ATP binding
Potri.003G023000.v3.0	AT4G33430.1	ATBAK1,ATSERK3,BAK1,ELG,RKS10,SERK3	BRI1-associated receptor kinase	PtGRF9a (Potri.015G006200)	PF00069, PF00560, PF08263	17.3.2.99 : 30.2.2	hormone metabolism.brassinosteroid.signal transduction.other : signalling.receptor kinases.leucine rich repeat II	protein kinase activity, protein phosphorylation, ATP binding, protein binding
Potri.003G030900.v3.0	AT1G80460.1	GLI1,NHO1	Actin-like ATPase superfamily protein	PtGRF9a (Potri.015G006200)	PF02782, PF00370	11.5.1	lipid metabolism.glyceral metabolism.glycerol kinase	glycerol kinase activity, phosphotransferase activity, glycerol-3-phosphate metabolic process, carbohydrate metabolic process, alcohol group as acceptor
Potri.003G044400.v3.0	AT5G57060.1		no_descr	PtGRF9a (Potri.015G006200)		35.2	not assigned.unknown	no_go, structural constituent of ribosome, ribosome, translation
Potri.003G046800.v3.0	AT1G31770.1		ATP-binding cassette 14	PtGRF9a (Potri.015G006200)	PF01061, PF00005	34.16	transport.ABC transporters and multidrug resistance systems	membrane, ATPase activity, ATP binding
Potri.003G054800.v3.0	AT5G25590.1		Protein of unknown function (DUF630 and DUF632), no_descr	PtGRF9a (Potri.015G006200)	PF04782, PF04783	35.2	not assigned.unknown
Potri.003G054800.v3.0	AT5G25590.1		Protein of unknown function (DUF630 and DUF632), no_descr	PtGRF9a (Potri.015G006200)	PF04782, PF04783	35.2	not assigned.unknown
Potri.003G055800.v3.0	AT1G79920.1		Heat shock protein 70 (Hsp 70) family protein, heat shock protein 91	PtGRF9a (Potri.015G006200)	PF00012	20.2.1	stress.abiotic.heat	ATP binding
Potri.003G055800.v3.0	AT1G79920.1		Heat shock protein 70 (Hsp 70) family protein, heat shock protein 91	PtGRF9a (Potri.015G006200)	PF00012	20.2.1	stress.abiotic.heat	ATP binding
Potri.003G055800.v3.0	AT1G79920.1		Heat shock protein 70 (Hsp 70) family protein, heat shock protein 91	PtGRF9a (Potri.015G006200)	PF00012	20.2.1	stress.abiotic.heat	ATP binding
Potri.003G056500.v3.0	AT1G80000.2		CASC3/Barentsz eIF4AIII binding	PtGRF9a (Potri.015G006200)	PF09405	35.2	not assigned.unknown
Potri.003G056500.v3.0	AT1G80000.1		CASC3/Barentsz eIF4AIII binding	PtGRF9a (Potri.015G006200)	PF09405	35.2	not assigned.unknown
Potri.003G066300.v3.0	AT2G05940.1		Protein kinase superfamily protein	PtGRF9a (Potri.015G006200)	PF07714	29.4.1.57	protein.postranslational modification.kinase.receptor like cytoplasmatic kinase VII	protein kinase activity, protein phosphorylation, ATP binding
Potri.003G068900.v3.0	AT1G72450.1	JAZ6,TIFY11B	jasmonate-zim-domain protein 6, jasmonate-zim-domain protein 1	PtGRF9a (Potri.015G006200)	PF06200, PF09425	17.7.2 : 20.1.3	stress.biotic.signalling : hormone metabolism.jasmonate.signal transduction	protein binding
Potri.003G068900.v3.0	AT1G72450.1	JAZ6,TIFY11B	jasmonate-zim-domain protein 6, jasmonate-zim-domain protein 1	PtGRF9a (Potri.015G006200)	PF06200, PF09425	17.7.2 : 20.1.3	stress.biotic.signalling : hormone metabolism.jasmonate.signal transduction	protein binding
Potri.003G072300.v3.0	AT3G14270.1	FAB1B	phosphatidylinositol-4-phosphate 5-kinase family protein	PtGRF9a (Potri.015G006200)	PF00118, PF01363, PF01504	30.4.1	signalling.phosphinositides.phosphatidylinositol-4-phosphate 5-kinase	ATP binding, phosphatidylinositol phosphate kinase activity, cellular protein metabolic process, metal ion binding, phosphatidylinositol metabolic process
Potri.003G072800.v3.0	AT3G14310.1	ATPME3,PME3	pectin methylesterase 3	PtGRF9a (Potri.015G006200)	PF01095, PF04043	10.8.1	cell wall.pectin*esterases.PME	cell wall, cell wall modification, pectinesterase activity, enzyme inhibitor activity
Potri.003G074600.v3.0	AT4G20050.1	QRT3	Pectin lyase-like superfamily protein	PtGRF9b (Potri.012G022600)		35.2	not assigned.unknown
Potri.003G077800.v3.0	AT5G47450.1	ATTIP2;3,DELTA-TIP3,TIP2;3	tonoplast intrinsic protein 2;3	PtGRF9a (Potri.015G006200)	PF00230	34.19.2	transport.Major Intrinsic Proteins.TIP	membrane, transporter activity, transport
Potri.003G077900.v3.0	AT4G17350.1		Plant protein of unknown function (DUF828) with plant pleckstrin homology-like region	PtGRF9b (Potri.012G022600)	PF08458, PF05703	35.2	not assigned.unknown
Potri.003G079900.v3.0	AT4G16790.1		hydroxyproline-rich glycoprotein family protein	PtGRF9a (Potri.015G006200)		10.5.4	cell wall.cell wall proteins.HRGP
Potri.003G081800.v3.0	AT1G02130.1	ARA-5,ARA5,ATRAB1B,ATRABD2A,RA-5,RABD2A	RAS 5	PtGRF9b (Potri.012G022600)	PF00071	30.5	signalling.G-proteins	nucleus, small GTPase mediated signal transduction, GTP binding, intracellular, GTPase activity, cytoplasm
Potri.003G083400.v3.0	AT5G43530.1		Helicase protein with RING/U-box domain	PtGRF9b (Potri.012G022600)	PF00097, PF00271, PF08797, PF00176	28.2	DNA.repair	ATP binding, nucleic acid binding, hydrolase activity, helicase activity, ATP-dependent helicase activity, acting on acid anhydrides, zinc ion binding, in phosphorus-containing anhydrides, DNA binding
Potri.003G086000.v3.0	AT5G47040.1	LON2	lon protease 2	PtGRF9a (Potri.015G006200)	PF05362, PF02190, PF00004	29.5.5	protein.degradation.serine protease	ATPase activity, serine-type endopeptidase activity, ATP binding, ATP-dependent peptidase activity, proteolysis
Potri.003G086400.v3.0	AT5G47010.1		RNA helicase, putative	PtGRF9a (Potri.015G006200)	PF09416, PF04851	27.1.2	RNA.processing.RNA helicase	ATP binding, hydrolase activity, helicase activity, nuclear-transcribed mRNA catabolic process, zinc ion binding, cytoplasm, nonsense-mediated decay, DNA binding
Potri.003G086900.v3.0	AT2G38740.1		Haloacid dehalogenase-like hydrolase (HAD) superfamily protein	PtGRF9a (Potri.015G006200)	PF00702	35.1	not assigned.no ontology	metabolic process, catalytic activity
Potri.003G087200.v3.0	AT1G31870.2		no_descr	PtGRF9a (Potri.015G006200)	PF09736	35.2	not assigned.unknown
Potri.003G091600.v3.0	AT5G46795.1	MSP2	microspore-specific promoter 2	PtGRF9a (Potri.015G006200)		35.2	not assigned.unknown
Potri.003G093100.v3.0	AT3G03550.1		RING/U-box superfamily protein	PtGRF9a (Potri.015G006200)	PF00097	29.5.11.4.2	protein.degradation.ubiquitin.E3.RING
Potri.003G096700.v3.0	AT1G32230.1	ATP8,CEO,CEO1,RCD1	WWE protein-protein interaction domain protein family	PtGRF9a (Potri.015G006200)	PF02825, PF00644, PF12174	20.2.5	stress.abiotic.light	NAD+ ADP-ribosyltransferase activity
Potri.003G096700.v3.0	AT1G32230.1	ATP8,CEO,CEO1,RCD1	WWE protein-protein interaction domain protein family	PtGRF9a (Potri.015G006200)	PF02825, PF00644, PF12174	20.2.5	stress.abiotic.light	NAD+ ADP-ribosyltransferase activity
Potri.003G103100.v3.0				PtGRF9a (Potri.015G006200)		35.2	not assigned.unknown
Potri.003G103900.v3.0	AT1G32350.1	AOX1D	alternative oxidase 1D	PtGRF9b (Potri.012G022600)	PF01786	9.4	mitochondrial electron transport ATP synthesis.alternative oxidase	oxidation-reduction process, respiratory gaseous exchange, mitochondrial envelope
Potri.003G112800.v3.0	AT2G45190.1	AFO,FIL,YAB1	Plant-specific transcription factor YABBY family protein	BOTH	PF04690	27.3.10	RNA.regulation of transcription.C2C2(Zn) YABBY family
Potri.003G119500.v3.0	AT4G22910.1	CCS52A1,FZR2	FIZZY-related 2	PtGRF9a (Potri.015G006200)	PF00400	27.3.99 : 31.3	RNA.regulation of transcription.unclassified : cell.cycle	protein binding
Potri.003G145200.v3.0	AT4G10790.1		UBX domain-containing protein	PtGRF9a (Potri.015G006200)	PF00789	29.5	protein.degradation	protein binding
Potri.003G150200.v3.0	AT1G53350.1		Disease resistance protein (CC-NBS-LRR class) family	PtGRF9b (Potri.012G022600)	PF00931	20.1	stress.biotic	apoptotic process, ATP binding, ADP binding
Potri.003G151800.v3.0	AT2G02370.1		SNARE associated Golgi protein family	PtGRF9b (Potri.012G022600)	PF09335	35.2	not assigned.unknown
Potri.003G159100.v3.0	AT5G47890.1		NADH-ubiquinone oxidoreductase B8 subunit, putative	PtGRF9b (Potri.012G022600)	PF05047	9.1.2	mitochondrial electron transport ATP synthesis.NADH-DH.localisation not clear
Potri.003G159200.v3.0	AT5G47900.1		Protein of unknown function (DUF1624)	PtGRF9a (Potri.015G006200)	PF07786	35.2	not assigned.unknown
Potri.003G163400.v3.0	AT3G26740.1		CCR-like	PtGRF9b (Potri.012G022600)	PF07207	30.11	signalling.light
Potri.003G169000.v3.0	AT5G60740.1		ABC transporter family protein	PtGRF9a (Potri.015G006200)	PF00005	34.16	transport.ABC transporters and multidrug resistance systems	ATPase activity, ATP binding
Potri.003G169900.v3.0	AT5G60910.1	AGL8	AGAMOUS-like 8	PtGRF9b (Potri.012G022600)	PF01486	33.99 : 27.3.24	development.unspecified : RNA.regulation of transcription.MADS box transcription factor family	DNA-templated, nucleus, sequence-specific DNA binding transcription factor activity, regulation of transcription
Potri.003G177600.v3.0	AT1G04770.1		Tetratricopeptide repeat (TPR)-like superfamily protein	PtGRF9a (Potri.015G006200)	PF00515	33.99	development.unspecified	protein binding
Potri.003G191500.v3.0	AT2G03220.1	ATFT1,ATFUT1,FT1,MUR2	fucosyltransferase 1	PtGRF9b (Potri.012G022600)	PF03254	10.3	cell wall.hemicellulose synthesis	membrane, galactoside 2-alpha-L-fucosyltransferase activity, cell wall biogenesis
Potri.003G197700.v3.0	AT3G54460.1		SNF2 domain-containing protein helicase domain-containing protein F-box family protein	PtGRF9a (Potri.015G006200)	PF07496, PF00271, PF00176	27.3.44	RNA.regulation of transcription.Chromatin Remodeling Factors	ATP binding, nucleic acid binding, helicase activity, ATP-dependent helicase activity, zinc ion binding, DNA binding
Potri.003G203600.v3.0	AT3G63440.1	ATCKX6,ATCKX7,CKX6	cytokinin oxidase/dehydrogenase 6	PtGRF9a (Potri.015G006200)	PF09265, PF01565	17.4.1	hormone metabolism.cytokinin.synthesis-degradation	flavin adenine dinucleotide binding, cytokinin metabolic process, cytokinin dehydrogenase activity, oxidoreductase activity, UDP-N-acetylmuramate dehydrogenase activity, oxidation-reduction process
Potri.003G204300.v3.0	AT3G51950.2		Zinc finger (CCCH-type) family protein RNA recognition motif (RRM)-containing protein	PtGRF9a (Potri.015G006200)	PF00642, PF00076	27.3.99 : 27.4	RNA.RNA binding : RNA.regulation of transcription.unclassified	nucleic acid binding, zinc ion binding
Potri.003G204300.v3.0	AT3G51950.1		Zinc finger (CCCH-type) family protein RNA recognition motif (RRM)-containing protein	PtGRF9a (Potri.015G006200)	PF00642, PF00076	27.3.99 : 27.4	RNA.RNA binding : RNA.regulation of transcription.unclassified	nucleic acid binding, zinc ion binding
Potri.003G214500.v3.0	AT5G19890.1		Peroxidase superfamily protein	PtGRF9a (Potri.015G006200)	PF00141	26.12	misc.peroxidases	response to oxidative stress, heme binding, peroxidase activity, oxidation-reduction process
Potri.003G215200.v3.0	AT5G60550.1		geminivirus rep interacting kinase 2	PtGRF9a (Potri.015G006200)	PF00069	29.4	protein.postranslational modification	protein kinase activity, protein phosphorylation, ATP binding
Potri.003G215400.v3.0	AT3G58040.1	SINAT2	seven in absentia of Arabidopsis 2	PtGRF9a (Potri.015G006200)	PF03145	33.99	development.unspecified	ubiquitin-dependent protein catabolic process, nucleus, multicellular organismal development
Potri.003G221800.v3.0	AT3G13480.1		no_descr	PtGRF9a (Potri.015G006200)		35.2	not assigned.unknown
Potri.004G002700.v3.0	AT2G32950.1	ATCOP1,COP1,DET340,EMB168,FUS1	Transducin/WD40 repeat-like superfamily protein	PtGRF9a (Potri.015G006200)	PF00097, PF00400	33.99	development.unspecified	protein binding
Potri.004G007300.v3.0	AT4G22080.1	RHS14	root hair specific 14	PtGRF9b (Potri.012G022600)	PF00544	10.6.3	cell wall.degradation.pectate lyases and polygalacturonases
Potri.004G010300.v3.0	AT1G09890.1		Rhamnogalacturonate lyase family protein	PtGRF9a (Potri.015G006200)	PF06045	10.6.3	cell wall.degradation.pectate lyases and polygalacturonases
Potri.004G018600.v3.0	AT4G21780.1		no_descr	PtGRF9a (Potri.015G006200)		35.2	not assigned.unknown
Potri.004G018700.v3.0	AT1G61850.2		phospholipases;galactolipases	PtGRF9a (Potri.015G006200)	PF00560, PF01734, PF00514	29.4	protein.postranslational modification	lipid metabolic process, protein binding
Potri.004G019500.v3.0	AT1G61820.1	BGLU46	beta glucosidase 46	PtGRF9a (Potri.015G006200)	PF00232	26.3	misc.gluco-, galacto- and mannosidases	hydrolyzing O-glycosyl compounds, carbohydrate metabolic process, hydrolase activity
Potri.004G019800.v3.0	AT4G21760.1	BGLU47	beta-glucosidase 47	PtGRF9a (Potri.015G006200)	PF00232	26.3	misc.gluco-, galacto- and mannosidases	hydrolyzing O-glycosyl compounds, carbohydrate metabolic process, hydrolase activity
Potri.004G028900.v3.0	AT4G27270.1		Quinone reductase family protein	PtGRF9a (Potri.015G006200)	PF03358	11.8	lipid metabolism.exotics(steroids, squalene etc)	coenzyme binding, electron carrier activity, oxidoreductase activity, FMN binding
Potri.004G032600.v3.0	AT3G01410.2		Polynucleotidyl transferase, ribonuclease H-like superfamily protein	PtGRF9b (Potri.012G022600)	PF00075	35.2	not assigned.unknown	RNA-DNA hybrid ribonuclease activity, nucleic acid binding
Potri.004G036300.v3.0	AT2G29990.1	NDA2	alternative NAD(P)H dehydrogenase 2	PtGRF9a (Potri.015G006200)	PF07992, PF00070	9.2.1.4	mitochondrial electron transport ATP synthesis.NADH-DH.type II.internal matrix	oxidation-reduction process, oxidoreductase activity, flavin adenine dinucleotide binding
Potri.004G040700.v3.0	AT5G44640.1	BGLU13	beta glucosidase 13	PtGRF9a (Potri.015G006200)	PF00232	26.3	misc.gluco-, galacto- and mannosidases	hydrolyzing O-glycosyl compounds, carbohydrate metabolic process, hydrolase activity
Potri.004G051600.v3.0	AT2G33880	HB-3, STIP, WOX9, STIMPY, WOX9A	homeobox-3	PtGRF9b (Potri.012G022600)	PF00046	27.3.22	RNA.regulation of transcription.HB,Homeobox transcription factor family	DNA-templated, sequence-specific DNA binding, sequence-specific DNA binding transcription factor activity, regulation of transcription
Potri.004G052400.v3.0	AT2G29120.1	ATGLR2.7,GLR2.7	glutamate receptor 2.7	PtGRF9a (Potri.015G006200)	PF01094, PF00060, PF00497	30.1	signalling.in sugar and nutrient physiology	membrane, transporter activity, extracellular-glutamate-gated ion channel activity, ionotropic glutamate receptor activity, outer membrane-bounded periplasmic space, transport
Potri.004G053300.v3.0	AT2G33980.1	atnudt22,NUDT22	nudix hydrolase homolog 22, nudix hydrolase homolog 15	PtGRF9a (Potri.015G006200)	PF00293	23.3.3	nucleotide metabolism.salvage.NUDIX hydrolases	no_go, hydrolase activity
Potri.004G053300.v3.0	AT2G33980.1	atnudt22,NUDT22	nudix hydrolase homolog 22, nudix hydrolase homolog 15	PtGRF9a (Potri.015G006200)	PF00293	23.3.3	nucleotide metabolism.salvage.NUDIX hydrolases	no_go, hydrolase activity
Potri.004G053300.v3.0	AT2G33980.1	atnudt22,NUDT22	nudix hydrolase homolog 22, nudix hydrolase homolog 15	PtGRF9a (Potri.015G006200)	PF00293	23.3.3	nucleotide metabolism.salvage.NUDIX hydrolases	no_go, hydrolase activity
Potri.004G054600.v3.0	AT4G18550.1		alpha/beta-Hydrolases superfamily protein	PtGRF9a (Potri.015G006200)	PF01764	11.9.2.1	lipid metabolism.lipid degradation.lipases.triacylglycerol lipase	lipid metabolic process, triglyceride lipase activity
Potri.004G059900.v3.0	AT2G42760.1		no_descr	PtGRF9a (Potri.015G006200)	PF07939	35.2	not assigned.unknown
Potri.004G082000.v3.0	AT1G65880.1	BZO1	benzoyloxyglucosinolate 1	PtGRF9b (Potri.012G022600)	PF00501	16.5.1.1.1.12 : 11.1.8	lipid metabolism.FA synthesis and FA elongation.acyl coa ligase : secondary metabolism.sulfur-containing.glucosinolates.synthesis.aliphatic.benzoate-CoA ligase	metabolic process, catalytic activity
Potri.004G082800.v3.0	AT5G37510.2	CI76,EMB1467	putative, NADH-ubiquinone dehydrogenase, mitochondrial	PtGRF9a (Potri.015G006200)	PF09326, PF00384, PF00111, PF10588	9.1.2	mitochondrial electron transport ATP synthesis.NADH-DH.localisation not clear	iron-sulfur cluster binding, oxidoreductase activity, electron carrier activity, oxidation-reduction process, acting on NAD(P)H
Potri.004G098400.v3.0	AT3G47570.1		Leucine-rich repeat protein kinase family protein	PtGRF9b (Potri.012G022600)		30.2.11 : 30.2.12	signalling.receptor kinases.leucine rich repeat XII : signalling.receptor kinases.leucine rich repeat XI
Potri.004G105500.v3.0	AT5G15900.1	TBL19	TRICHOME BIREFRINGENCE-LIKE 19	PtGRF9b (Potri.012G022600)	PF03005	35.2	not assigned.unknown
Potri.004G111100.v3.0	AT3G30530.1	ATBZIP42,bZIP42	basic leucine-zipper 42	PtGRF9b (Potri.012G022600)	PF00170	27.3.35	RNA.regulation of transcription.bZIP transcription factor family	DNA-templated, protein dimerization activity, sequence-specific DNA binding, sequence-specific DNA binding transcription factor activity, regulation of transcription
Potri.004G129700.v3.0	AT3G47800.1		Galactose mutarotase-like superfamily protein	PtGRF9a (Potri.015G006200)	PF01263	3.5	minor CHO metabolism.others	hexose metabolic process, isomerase activity, carbohydrate metabolic process
Potri.004G135300.v3.0	AT4G15093.1		catalytic LigB subunit of aromatic ring-opening dioxygenase family	PtGRF9a (Potri.015G006200)	PF02900	35.1	not assigned.no ontology	ferrous iron binding, cellular aromatic compound metabolic process, oxidoreductase activity
Potri.004G151400.v3.0	AT4G36730.1	GBF1	G-box binding factor 1	PtGRF9a (Potri.015G006200)		35.2	not assigned.unknown
Potri.004G151700.v3.0	AT3G18830.1	ATPLT5,ATPMT5,PMT5	polyol/monosaccharide transporter 5	PtGRF9a (Potri.015G006200)	PF00083	34.2	transport.sugars	transmembrane transporter activity, transmembrane transport, integral component of membrane
Potri.004G152400.v3.0	AT1G49340.1	ATPI4K ALPHA	Phosphatidylinositol 3- and 4-kinase family protein	PtGRF9a (Potri.015G006200)	PF00454, PF00613	30.4	signalling.phosphinositides	phosphatidylinositol-mediated signaling, phosphatidylinositol phosphorylation, inositol or phosphatidylinositol kinase activity, phosphotransferase activity, phosphatidylinositol 3-kinase activity, alcohol group as acceptor
Potri.004G153500.v3.0	AT4G34450.1		putative gamma-2 coat protein, putative gamma-2 COP, coatomer gamma-2 subunit, putative	PtGRF9a (Potri.015G006200)	PF01602, PF08752	31.4	cell.vesicle transport	Golgi-associated vesicle, vesicle-mediated transport, structural molecule activity, intracellular protein transport, membrane coat
Potri.004G156400.v3.0	AT5G03260.1	LAC11	laccase 11	PtGRF9a (Potri.015G006200)	PF07731, PF00394, PF07732	16.1	secondary metabolism.simple phenols	copper ion binding, oxidoreductase activity, oxidation-reduction process
Potri.004G159800.v3.0	AT4G36360.1		beta-galactosidase 3	PtGRF9b (Potri.012G022600)	PF01301, PF02837	26.3.2	misc.gluco-, galacto- and mannosidases.beta-galactosidase	hydrolase activity, beta-galactosidase complex, hydrolyzing O-glycosyl compounds, carbohydrate metabolic process, beta-galactosidase activity
Potri.004G161200.v3.0	AT4G34640.1		squalene synthase 1	PtGRF9a (Potri.015G006200)	PF00494	11.8.8	lipid metabolism.exotics (steroids, squalene etc).squalene synthase	biosynthetic process, transferase activity
Potri.004G163900.v3.0	AT4G38890.1		FMN-linked oxidoreductases superfamily protein	PtGRF9a (Potri.015G006200)	PF01207	27.3.12	RNA.regulation of transcription.C3H zinc finger family	tRNA dihydrouridine synthase activity, oxidation-reduction process, flavin adenine dinucleotide binding, tRNA processing
Potri.004G169500.v3.0	AT3G19360.1		Zinc finger (CCCH-type) family protein	PtGRF9a (Potri.015G006200)	PF00642	27.3.12	RNA.regulation of transcription.C3H zinc finger family	nucleic acid binding, zinc ion binding
Potri.004G174700.v3.0	AT4G38600.1	KAK,UPL3	HEAT repeat ;HECT-domain (ubiquitin-transferase)	PtGRF9a (Potri.015G006200)	PF00632	29.5.11.4.1	protein.degradation.ubiquitin.E3.HECT	acid-amino acid ligase activity, cellular protein modification process, intracellular
Potri.004G177000.v3.0	AT2G16940.2		Splicing factor, CC1-like	PtGRF9a (Potri.015G006200)	PF00076	27.4	RNA.RNA binding	nucleic acid binding
Potri.004G182700.v3.0	AT2G17080.1		Arabidopsis protein of unknown function (DUF241)	PtGRF9b (Potri.012G022600)	PF03087	35.2	not assigned.unknown
Potri.004G184900.v3.0	AT3G44530.2	HIRA	homolog of histone chaperone HIRA	PtGRF9a (Potri.015G006200)	PF07569, PF00400	33.99	development.unspecified	DNA-templated, nucleus, protein binding, transcription regulator activity, regulation of transcription
Potri.004G185300.v3.0	AT2G27690.1	CYP94C1	polypeptide 1, family 94, subfamily C, cytochrome P450	PtGRF9b (Potri.012G022600)	PF00067	26.1	misc.cytochrome P450	heme binding, oxidoreductase activity, iron ion binding, electron carrier activity, with incorporation or reduction of molecular oxygen, acting on paired donors, oxidation-reduction process
Potri.004G190200.v3.0	AT1G08390.1		no_descr	PtGRF9a (Potri.015G006200)		35.2	not assigned.unknown
Potri.004G203500.v3.0	AT5G22450.1		no_descr	PtGRF9a (Potri.015G006200)		35.2	not assigned.unknown
Potri.004G211900.v3.0	AT2G28315.1		Nucleotide/sugar transporter family protein	PtGRF9a (Potri.015G006200)	PF03151	34	transport	membrane
Potri.004G218300.v3.0	AT1G10950.1	AtTMN1,TMN1	transmembrane nine 1	PtGRF9a (Potri.015G006200)	PF02990	35.1	not assigned.no ontology	integral component of membrane
Potri.004G220100.v3.0	AT1G35520.1	ARF15	auxin response factor 15	PtGRF9b (Potri.012G022600)	PF02362	35.2	not assigned.unknown	DNA-templated, regulation of transcription, DNA binding
Potri.004G226600.v3.0	AT3G11730.1		Ras-related small GTP-binding family protein	PtGRF9a (Potri.015G006200)	PF00071	30.5	signalling.G-proteins	nucleus, small GTPase mediated signal transduction, GTP binding, intracellular, GTPase activity, cytoplasm
Potri.004G229500.v3.0	AT5G49820.1		Protein of unknown function, DUF647	PtGRF9a (Potri.015G006200)	PF04884	35.2	not assigned.unknown
Potri.004G236500.v3.0	AT1G31770.1	ABCG14	ATP-binding cassette 14	PtGRF9a (Potri.015G006200)	PF01061, PF00005	34.16	transport.ABC transporters and multidrug resistance systems	membrane, ATPase activity, ATP binding
Potri.005G000500.v3.0	AT5G26742.2	emb1138	DEAD box RNA helicase (RH3)	PtGRF9a (Potri.015G006200)	PF00270, PF08152, PF00271, PF00098	27.1.2	RNA.processing.RNA helicase	RNA binding, nucleus, ATP binding, nucleic acid binding, hydrolase activity, helicase activity, ATP-dependent helicase activity, zinc ion binding, DNA binding
Potri.005G000500.v3.0	AT5G26742.2	emb1138	DEAD box RNA helicase (RH3)	PtGRF9a (Potri.015G006200)	PF00270, PF08152, PF00271, PF00098	27.1.2	RNA.processing.RNA helicase	RNA binding, nucleus, ATP binding, nucleic acid binding, hydrolase activity, helicase activity, ATP-dependent helicase activity, zinc ion binding, DNA binding
Potri.005G001200.v3.0	AT5G26710.1		class Ic, Glutamyl/glutaminyl-tRNA synthetase	PtGRF9a (Potri.015G006200)	PF00043, PF00749, PF03950	29.1.17	protein.aa activation.glutamate-tRNA ligase	ATP binding, aminoacyl-tRNA ligase activity, translation, nucleotide binding, tRNA aminoacylation for protein translation, ligase activity, tRNA aminoacylation, forming aminoacyl-tRNA and related compounds, cytoplasm
Potri.005G011200.v3.0	AT1G09310.1		DUF538, Protein of unknown function	PtGRF9a (Potri.015G006200)	PF04398	35.2	not assigned.unknown
Potri.005G019200.v3.0	AT1G56320.1		no_descr	PtGRF9a (Potri.015G006200)		35.1.40	not assigned.no ontology.glycine rich proteins
Potri.005G022700.v3.0	AT3G05620.1		Plant invertase/pectin methylesterase inhibitor superfamily	PtGRF9a (Potri.015G006200)	PF01095, PF04043	10.8.1	cell wall.pectin*esterases.PME	cell wall, cell wall modification, pectinesterase activity, enzyme inhibitor activity
Potri.005G028000.v3.0	AT5G48930.1	HCT	hydroxycinnamoyl-CoA shikimate/quinate hydroxycinnamoyl transferase	PtGRF9a (Potri.015G006200)	PF02458	16.2.1.4	secondary metabolism.phenylpropanoids.lignin biosynthesis.HCT	transferase activity, transferring acyl groups other than amino-acyl groups
Potri.005G029900.v3.0	AT1G09020.1		homolog of yeast sucrose nonfermenting 4	PtGRF9a (Potri.015G006200)	PF00571	29.4	protein.postranslational modification	protein binding
Potri.005G033500.v3.0	AT1G08990.1	PGSIP5	plant glycogenin-like starch initiation protein 5	PtGRF9a (Potri.015G006200)	PF01501	2.1.2	major CHO metabolism.synthesis.starch	transferring glycosyl groups, transferase activity
Potri.005G033700.v3.0	AT5G27540.1	emb2473,MIRO1	MIRO-related GTP-ase 1	PtGRF9a (Potri.015G006200)	PF08477, PF08356, PF08355	30.5	signalling.G-proteins	intracellular, small GTPase mediated signal transduction, GTP binding
Potri.005G037000.v3.0	AT1G08920.1	ESL1	ERD (early response to dehydration) six-like 1	PtGRF9a (Potri.015G006200)	PF00083	34.2	transport.sugars	transmembrane transporter activity, transmembrane transport, integral component of membrane
Potri.005G037000.v3.0	AT1G08920.1	ESL1	ERD (early response to dehydration) six-like 1	PtGRF9a (Potri.015G006200)	PF00083	34.2	transport.sugars	transmembrane transporter activity, transmembrane transport, integral component of membrane
Potri.005G039500.v3.0	AT2G29150.1		NAD(P)-binding Rossmann-fold superfamily protein	PtGRF9a (Potri.015G006200)	PF00106	16.4.1 : 26.8	secondary metabolism.N misc.alkaloid-like : misc.nitrilases, *nitrile lyases, berberine bridge enzymes, reticuline oxidases, troponine reductases	metabolic process, oxidoreductase activity
Potri.005G040400.v3.0	AT3G21510.1	AHP1	histidine-containing phosphotransmitter 1	PtGRF9a (Potri.015G006200)	PF01627	30.1	signalling.phosphorelay	signal transducer activity, phosphorelay signal transduction system
Potri.005G043500.v3.0	AT5G07610.1		F-box family protein	PtGRF9b (Potri.012G022600)	PF00646	29.5.11.4.3.2	protein.degradation.ubiquitin.E3.SCF.FBOX	protein binding
Potri.005G048300.v3.0				PtGRF9a (Potri.015G006200)		35.2	not assigned.unknown
Potri.005G056100.v3.0	AT3G04610.1	FLK	RNA-binding KH domain-containing protein	PtGRF9a (Potri.015G006200)	PF00013	27.4	RNA.RNA binding	RNA binding
Potri.005G059600.v3.0	AT5G64600.1		O-fucosyltransferase family protein	PtGRF9a (Potri.015G006200)	PF10250	17.2.3	hormone metabolism.auxin.induced-regulated-responsive-activated
Potri.005G061500.v3.0	AT5G09760.1		Plant invertase/pectin methylesterase inhibitor superfamily	PtGRF9b (Potri.012G022600)	PF01095, PF04043	10.8.1	cell wall.pectin*esterases.PME	cell wall, cell wall modification, pectinesterase activity, enzyme inhibitor activity
Potri.005G066900.v3.0	AT5G09270.2		no_descr	PtGRF9b (Potri.012G022600)		35.2	not assigned.unknown
Potri.005G066900.v3.0	AT5G09270.2		no_descr	PtGRF9b (Potri.012G022600)		35.2	not assigned.unknown
Potri.005G068900.v3.0	AT5G09220.1	AAP2	amino acid permease 2	PtGRF9b (Potri.012G022600)	PF01490	34.3	transport.amino acids
Potri.005G070300.v3.0	AT5G64440.1	AtFAAH,FAAH	fatty acid amide hydrolase	PtGRF9a (Potri.015G006200)	PF01425	35.1	not assigned.no ontology	with glutamine as amido-N-donor, carbon-nitrogen ligase activity
Potri.005G079000.v3.0	AT5G10180.1	AST68,SULTR2;1	slufate transporter 2;1	PtGRF9a (Potri.015G006200)	PF01740, PF00916	34.6	transport.sulphate	transmembrane transport, transporter activity, integral component of membrane, transport
Potri.005G080500.v3.0	AT4G39680.1		SAP domain-containing protein	PtGRF9a (Potri.015G006200)	PF02037	27.3.67	RNA.regulation of transcription.putative transcription regulator	nucleic acid binding
Potri.005G080500.v3.0	AT4G39680.2		SAP domain-containing protein	PtGRF9a (Potri.015G006200)	PF02037	27.3.67	RNA.regulation of transcription.putative transcription regulator	nucleic acid binding
Potri.005G083000.v3.0	AT5G10020.1		Leucine-rich receptor-like protein kinase family protein	PtGRF9a (Potri.015G006200)	PF00069, PF00560, PF08263	30.2.3	signalling.receptor kinases.leucine rich repeat III	protein kinase activity, protein phosphorylation, ATP binding, protein binding
Potri.005G084100.v3.0				PtGRF9a (Potri.015G006200)		35.2	not assigned.unknown
Potri.005G091700.v3.0	AT5G23210.1	SCPL34	serine carboxypeptidase-like 34	PtGRF9a (Potri.015G006200)	PF00450	29.5.5	protein.degradation.serine protease	serine-type carboxypeptidase activity, proteolysis
Potri.005G092400.v3.0	AT5G08240.1		no_descr	PtGRF9a (Potri.015G006200)		35.2	not assigned.unknown
Potri.005G093000.v3.0	AT5G23110.1		Zinc finger, C3HC4 type (RING finger) family protein	PtGRF9a (Potri.015G006200)		29.5.11.4.2	protein.degradation.ubiquitin.E3.RING
Potri.005G094000.v3.0	AT3G13530.1		mitogen-activated protein kinase kinase kinase 7	PtGRF9b (Potri.012G022600)		30.6	signalling.MAP kinases
Potri.005G111700.v3.0	AT2G17820.1	AHK1,ATHK1,HK1	histidine kinase 1	PtGRF9a (Potri.015G006200)	PF00512, PF00072, PF02518, PF02743	17.4.2	hormone metabolism.cytokinin.signal transduction	DNA-templated, membrane, ATP binding, phosphorelay signal transduction system, phosphorelay response regulator activity, phosphorelay sensor kinase activity, signal transduction, regulation of transcription
Potri.005G123700.v3.0				PtGRF9a (Potri.015G006200)		35.2	not assigned.unknown
Potri.005G124200.v3.0	AT2G25737.1		Sulfite exporter TauE/SafE family protein	PtGRF9a (Potri.015G006200)	PF01925	35.2	not assigned.unknown	integral component of membrane
Potri.005G124800.v3.0				PtGRF9a (Potri.015G006200)		35.2	not assigned.unknown
Potri.005G126100.v3.0	AT2G18550.1	ATHB21,HB-2,HB21	homeobox protein 21	PtGRF9a (Potri.015G006200)	PF00046	27.3.22	RNA.regulation of transcription.HB,Homeobox transcription factor family	DNA-templated, sequence-specific DNA binding, sequence-specific DNA binding transcription factor activity, regulation of transcription
Potri.005G127300.v3.0	AT2G18630.1		Protein of unknown function (DUF677)	PtGRF9a (Potri.015G006200)	PF05055	35.2	not assigned.unknown
Potri.005G133600.v3.0	AT2G23620.1	ATMES1,MES1	methyl esterase 1	BOTH	PF00561	00:17:26.800000	misc.nitrilases, *nitrile lyases, berberine bridge enzymes, reticuline oxidases, troponine reductases : hormone metabolism
Potri.005G135900.v3.0	AT3G50530.1	CRK	CDPK-related kinase	PtGRF9a (Potri.015G006200)	PF00069	29.4	protein.postranslational modification	membrane, protein phosphorylation, ATP binding, protein kinase activity, lipopolysaccharide biosynthetic process, phosphotransferase activity, alcohol group as acceptor
Potri.005G139900.v3.0	AT4G34040.1		RING/U-box superfamily protein	PtGRF9b (Potri.012G022600)	PF00097	29.5.11.4.2	protein.degradation.ubiquitin.E3.RING
Potri.005G140000.v3.0	AT5G67140.1		F-box/RNI-like superfamily protein	PtGRF9a (Potri.015G006200)		29.5.11.4.3.2	protein.degradation.ubiquitin.E3.SCF.FBOX
Potri.005G141300.v3.0	AT5G67210.1		Protein of unknown function (DUF579)	BOTH	PF04669	35.2	not assigned.unknown
Potri.005G148100.v3.0	AT5G09880.1		Splicing factor, CC1-like	PtGRF9a (Potri.015G006200)	PF00076	27.4	RNA.RNA binding	nucleic acid binding
Potri.005G157400.v3.0	AT4G24580.1	REN1	Rho GTPase activation protein (RhoGAP) with PH domain	PtGRF9a (Potri.015G006200)	PF00620, PF00169	30.99	signalling.unspecified	intracellular, phospholipid binding, protein binding, signal transduction
Potri.005G158300.v3.0	AT5G10940.2		transducin family protein WD-40 repeat family protein	PtGRF9a (Potri.015G006200)	PF00400	27.3.67	RNA.regulation of transcription.putative transcription regulator	protein binding
Potri.005G159100.v3.0	AT1G28200.1	FIP1	FH interacting protein 1	PtGRF9a (Potri.015G006200)	PF02893	17.1.3	hormone metabolism.abscisic acid.induced-regulated-responsive-activated
Potri.005G160900.v3.0	AT1G72200.1		RING/U-box superfamily protein	PtGRF9a (Potri.015G006200)	PF00097	29.5.11.4.2	protein.degradation.ubiquitin.E3.RING
Potri.005G161500.v3.0	AT4G40060.1	ATHB-16,ATHB16,HB16	homeobox protein 16	PtGRF9a (Potri.015G006200)	PF02183, PF00046	27.3.22	RNA.regulation of transcription.HB,Homeobox transcription factor family	DNA-templated, nucleus, sequence-specific DNA binding, sequence-specific DNA binding transcription factor activity, regulation of transcription, DNA binding
Potri.005G165300.v3.0	AT1G78170.1		no_descr	PtGRF9b (Potri.012G022600)		35.2	not assigned.unknown
Potri.005G165700.v3.0	AT1G78140.1		S-adenosyl-L-methionine-dependent methyltransferases superfamily protein	PtGRF9a (Potri.015G006200)	PF08241	13.1.3.4.12	amino acid metabolism.synthesis.aspartate family.methionine.homocysteine S-methyltransferase	metabolic process, methyltransferase activity
Potri.005G177800.v3.0	AT3G26430.1		GDSL-like Lipase/Acylhydrolase superfamily protein	PtGRF9b (Potri.012G022600)	PF00657	26.28	misc.GDSL-motif lipase	acting on ester bonds, lipid metabolic process, hydrolase activity
Potri.005G190000.v3.0	AT5G42140.1		Regulator of chromosome condensation (RCC1) family with FYVE zinc finger domain	PtGRF9a (Potri.015G006200)	PF08381, PF00415, PF01363	31.2	cell.division	metal ion binding
Potri.005G192300.v3.0	AT1G43640.1	AtTLP5,TLP5	tubby like protein 5	PtGRF9a (Potri.015G006200)	PF00646, PF01167	29.5.11.4.3.2 : 31.1 : 27.3	cell.organisation : protein.degradation.ubiquitin.E3.SCF.FBOX : RNA.regulation of transcription	protein binding
Potri.005G205400.v3.0	AT2G43000.1	anac042,NAC042	NAC domain containing protein 42	PtGRF9a (Potri.015G006200)	PF02365	33.99	development.unspecified	DNA-templated, regulation of transcription, DNA binding
Potri.005G206400.v3.0	AT5G36930.2		Disease resistance protein (TIR-NBS-LRR class) family	PtGRF9a (Potri.015G006200)	PF00931, PF00560, PF01582	20.1.7	stress.biotic.PR-proteins	apoptotic process, transmembrane signaling receptor activity, ATP binding, innate immune response, intracellular, protein binding, ADP binding, intrinsic component of membrane, signal transduction
Potri.005G212500.v3.0				PtGRF9a (Potri.015G006200)	PF04570	35.2	not assigned.unknown
Potri.005G212500.v3.0	AT3G63230.1		Protein of unknown function (DUF581), no_descr	PtGRF9a (Potri.015G006200)	PF04570	35.2	not assigned.unknown
Potri.005G214500.v3.0	AT3G63340.1		Protein phosphatase 2C family protein	PtGRF9b (Potri.012G022600)	PF00481	29.4	protein.postranslational modification	catalytic activity
Potri.005G221300.v3.0	AT4G03030.1		Galactose oxidase/kelch repeat superfamily protein	PtGRF9a (Potri.015G006200)	PF01344	29.5.11.4.3.2	protein.degradation.ubiquitin.E3.SCF.FBOX	protein binding
Potri.005G221500.v3.0	AT3G53820.1		C2H2 and C2HC zinc fingers superfamily protein	PtGRF9a (Potri.015G006200)		27.3.11	RNA.regulation of transcription.C2H2 zinc finger family
Potri.005G225800.v3.0	AT4G28530.1	anac074,NAC074	NAC domain containing protein 74	PtGRF9a (Potri.015G006200)	PF02365	27.3.27 : 33.99	RNA.regulation of transcription.NAC domain transcription factor family : development.unspecified	DNA-templated, regulation of transcription, DNA binding
Potri.005G227900.v3.0	AT1G75240.1	AtHB33,HB33	homeobox protein 33	PtGRF9a (Potri.015G006200)	PF04770	27.3.80	RNA.regulation of transcription.zf-HD
Potri.005G228100.v3.0	AT4G36550.1		ARM repeat superfamily protein	PtGRF9a (Potri.015G006200)	PF04564, PF05804	29.5.11.4.2	protein.degradation.ubiquitin.E3.RING	protein ubiquitination, ubiquitin ligase complex, ubiquitin-protein transferase activity
Potri.005G242400.v3.0	AT2G17787.1		no_descr	PtGRF9a (Potri.015G006200)		35.2	not assigned.unknown
Potri.005G243000.v3.0	AT1G20160.1		Subtilisin-like serine endopeptidase family protein	PtGRF9a (Potri.015G006200)	PF00082, PF02225, PF05922	29.5.1	protein.degradation.subtilases	negative regulation of catalytic activity, serine-type endopeptidase activity, identical protein binding, proteolysis
Potri.005G245300.v3.0	AT1G20270.1		2-oxoglutarate (2OG) and Fe(II)-dependent oxygenase superfamily protein	PtGRF9a (Potri.015G006200)	PF03171	26.7	misc.oxidases - copper, flavone etc	oxidoreductase activity, with incorporation or reduction of molecular oxygen, and incorporation of one atom each of oxygen into both donors, acting on paired donors, 2-oxoglutarate as one donor, oxidation-reduction process
Potri.005G245800.v3.0	AT1G20330.1	CVP1,FRL1,SMT2	sterol methyltransferase 2	PtGRF9a (Potri.015G006200)	PF08498, PF08241	17.3.1.2.2	hormone metabolism.brassinosteroid.synthesis-degradation.sterols.SMT2	metabolic process, lipid biosynthetic process, steroid biosynthetic process, methyltransferase activity
Potri.005G246300.v3.0	AT3G14390.1		Pyridoxal-dependent decarboxylase family protein	PtGRF9a (Potri.015G006200)	PF02784, PF00278	13.1.3.5.5	amino acid metabolism.synthesis.aspartate family.lysine.diaminopimelate decarboxylase	catalytic activity
Potri.005G252200.v3.0	AT1G20670.1		DNA-binding bromodomain-containing protein	PtGRF9a (Potri.015G006200)	PF00439	27.3.42	RNA.regulation of transcription.Bromodomain proteins	protein binding
Potri.005G258900.v3.0	AT2G33570.1		Domain of unknown function (DUF23)	PtGRF9b (Potri.012G022600)	PF01697	35.2	not assigned.unknown
Potri.006G001600.v3.0	AT5G59810.1	ATSBT5.4,SBT5.4	Subtilase family protein	PtGRF9a (Potri.015G006200)	PF00082, PF02225, PF05922	29.5.1	protein.degradation.subtilases	negative regulation of catalytic activity, serine-type endopeptidase activity, identical protein binding, proteolysis
Potri.006G005600.v3.0	AT5G47635.1		Pollen Ole e 1 allergen and extensin family protein	PtGRF9a (Potri.015G006200)	PF01190	35.2	not assigned.unknown
Potri.006G009100.v3.0	AT4G12610.2		transcription activators;DNA binding;RNA polymerase II transcription factors;catalytics;transcription initiation factors	PtGRF9a (Potri.015G006200)	PF05793	27.2	RNA.transcription	DNA-templated, positive regulation of transcription, nucleus, DNA binding, transcription activator activity
Potri.006G011600.v3.0				PtGRF9b (Potri.012G022600)		35.2	not assigned.unknown
Potri.006G018000.v3.0	AT4G17220.1	ATMAP70-5,MAP70-5	microtubule-associated proteins 70-5	BOTH	PF07058	31.1.1.2.5	cell.organisation.cytoskeleton.mikrotubuli.MAP70
Potri.006G025800.v3.0	AT3G56850.1	AREB3,DPBF3	ABA-responsive element binding protein 3	PtGRF9a (Potri.015G006200)	PF00170	17.1.3 : 27.3.35	hormone metabolism.abscisic acid.induced-regulated-responsive-activated : RNA.regulation of transcription.bZIP transcription factor family	DNA-templated, protein dimerization activity, sequence-specific DNA binding, sequence-specific DNA binding transcription factor activity, regulation of transcription
Potri.006G031300.v3.0				PtGRF9a (Potri.015G006200)	PF01612	35.2	not assigned.unknown	intracellular, nucleic acid binding, 3'-5' exonuclease activity, nucleobase-containing compound metabolic process
Potri.006G039000.v3.0	AT3G12250.1	BZIP45,TGA6	TGACG motif-binding factor 6	PtGRF9a (Potri.015G006200)	PF00170	27.3.35	RNA.regulation of transcription.bZIP transcription factor family	DNA-templated, protein dimerization activity, sequence-specific DNA binding, sequence-specific DNA binding transcription factor activity, regulation of transcription
Potri.006G040000.v3.0	AT2G26850.1		F-box family protein	PtGRF9a (Potri.015G006200)	PF00646	29.5.11.4.3.2	protein.degradation.ubiquitin.E3.SCF.FBOX	protein binding
Potri.006G046000.v3.0	AT5G03960.1	IQD12	IQ-domain 12	PtGRF9a (Potri.015G006200)	PF00612	30.3	signalling.calcium	protein binding
Potri.006G056700.v3.0	AT1G51190.1	PLT2	Integrase-type DNA-binding superfamily protein	PtGRF9a (Potri.015G006200)		35.2	not assigned.unknown
Potri.006G060100.v3.0	AT2G47910.1	CRR6	chlororespiratory reduction 6	PtGRF9a (Potri.015G006200)	PF08847	35.2	not assigned.unknown
Potri.006G067700.v3.0	AT1G15340.1	MBD10	methyl-CPG-binding domain 10	PtGRF9b (Potri.012G022600)	PF01429	27.3.59	RNA.regulation of transcription.Methyl binding domain proteins	nucleus, DNA binding
Potri.006G074400.v3.0	AT3G28345.1		ABC transporter family protein	PtGRF9a (Potri.015G006200)	PF00664, PF00005	34.16	transport.ABC transporters and multidrug resistance systems	ATPase activity, ATP binding, coupled to transmembrane movement of substances, transmembrane transport, integral component of membrane, transport
Potri.006G079900.v3.0	AT5G58190.2	ECT10	evolutionarily conserved C-terminal region 10	PtGRF9a (Potri.015G006200)	PF04146	35.2	not assigned.unknown
Potri.006G083000.v3.0	AT2G36270.1	ABI5,GIA1	Basic-leucine zipper (bZIP) transcription factor family protein	PtGRF9a (Potri.015G006200)	PF00170	27.3.35	RNA.regulation of transcription.bZIP transcription factor family	DNA-templated, protein dimerization activity, sequence-specific DNA binding, sequence-specific DNA binding transcription factor activity, regulation of transcription
Potri.006G085900.v3.0	AT2G37630.1	AS1,ATMYB91,ATPHAN,MYB91	myb-like HTH transcriptional regulator family protein	BOTH	PF00249	27.3.25	RNA.regulation of transcription.MYB domain transcription factor family	DNA binding
Potri.006G090200.v3.0	AT5G02070.1		Protein kinase family protein	PtGRF9a (Potri.015G006200)	PF00069	30.2.25	signalling.receptor kinases.wall associated kinase	protein kinase activity, protein phosphorylation, ATP binding
Potri.006G091800.v3.0	AT1G52240.2	ATROPGEF11,PIRF1,ROPGEF11	RHO guanyl-nucleotide exchange factor 11	PtGRF9a (Potri.015G006200)	PF01221	31.1	cell.organisation	microtubule associated complex, microtubule-based process
Potri.006G092400.v3.0	AT5G02020.1		no_descr	PtGRF9a (Potri.015G006200)		35.2	not assigned.unknown
Potri.006G094300.v3.0	AT3G54040.1		PAR1 protein	PtGRF9b (Potri.012G022600)	PF06521	30.1	signalling.in sugar and nutrient physiology
Potri.006G096900.v3.0	AT2G38080.1	ATLMCO4,IRX12,LAC4,LMCO4	Laccase/Diphenol oxidase family protein		PF07731, PF00394, PF07732	16.1	secondary metabolism.simple phenols	copper ion binding, oxidoreductase activity, oxidation-reduction process
Potri.006G099900.v3.0	AT3G51860.1	ATCAX3,ATHCX1,CAX1-LIKE,CAX3	cation exchanger 3	PtGRF9a (Potri.015G006200)	PF01699	34.21 : 34.12	transport.calcium : transport.metal	transmembrane transport, integral component of membrane
Potri.006G102900.v3.0	AT5G58570.1		no_descr	PtGRF9a (Potri.015G006200)		35.2	not assigned.unknown
Potri.006G105800.v3.0	AT2G38440.1	ATSCAR2,DIS3,ITB1,SCAR2,WAVE4	SCAR homolog 2	PtGRF9a (Potri.015G006200)		31.1	cell.organisation
Potri.006G107300.v3.0	AT3G51730.1		saposin B domain-containing protein	PtGRF9a (Potri.015G006200)	PF03489, PF05184	35.1	not assigned.no ontology	lipid metabolic process
Potri.006G109300.v3.0	AT2G38560.1	TFIIS	transcript elongation factor IIS	PtGRF9a (Potri.015G006200)	PF01096, PF08711, PF07500	29.2.4	protein.synthesis.elongation	DNA-templated, nucleus, nucleic acid binding, transcription, zinc ion binding, transcription regulator activity, DNA binding
Potri.006G111100.v3.0	AT5G01950.1		Leucine-rich repeat protein kinase family protein	PtGRF9a (Potri.015G006200)	PF00560, PF07714, PF08263	30.2.8.1	signalling.receptor kinases.leucine rich repeat VIII.VIII-1	protein kinase activity, protein phosphorylation, ATP binding, protein binding
Potri.006G111900.v3.0	AT5G01970.1		no_descr	PtGRF9a (Potri.015G006200)		35.2	not assigned.unknown
Potri.006G118600.v3.0	AT2G27880.1	AGO5	Argonaute family protein	PtGRF9a (Potri.015G006200)	PF02171, PF02170, PF08699	33.99 : 29.2.3	development.unspecified : protein.synthesis.initiation	protein binding
Potri.006G121200.v3.0	AT3G09920.2		phosphatidyl inositol monophosphate 5 kinase	PtGRF9b (Potri.012G022600)	PF02493, PF01504	30.4.1	signalling.phosphinositides.phosphatidylinositol-4-phosphate 5-kinase	phosphatidylinositol phosphate kinase activity, phosphatidylinositol metabolic process
Potri.006G121200.v3.0	AT3G09920.1		phosphatidyl inositol monophosphate 5 kinase	PtGRF9b (Potri.012G022600)	PF02493, PF01504	30.4.1	signalling.phosphinositides.phosphatidylinositol-4-phosphate 5-kinase	phosphatidylinositol phosphate kinase activity, phosphatidylinositol metabolic process
Potri.006G121200.v3.0	AT3G09920.3		phosphatidyl inositol monophosphate 5 kinase	PtGRF9b (Potri.012G022600)	PF02493, PF01504	30.4.1	signalling.phosphinositides.phosphatidylinositol-4-phosphate 5-kinase	phosphatidylinositol phosphate kinase activity, phosphatidylinositol metabolic process
Potri.006G125400.v3.0	AT2G36960.2		TSL-kinase interacting protein 1	PtGRF9a (Potri.015G006200)	PF00249	27.3.25	RNA.regulation of transcription.MYB domain transcription factor family	no_go, DNA binding
Potri.006G125400.v3.0	AT2G36960.3		TSL-kinase interacting protein 1	PtGRF9a (Potri.015G006200)	PF00249	27.3.25	RNA.regulation of transcription.MYB domain transcription factor family	no_go, DNA binding
Potri.006G126600.v3.0	AT2G37035.1		no_descr	PtGRF9a (Potri.015G006200)		35.2	not assigned.unknown
Potri.006G128200.v3.0	AT2G37170.1	PIP2;2,PIP2B	plasma membrane intrinsic protein 2;4, plasma membrane intrinsic protein 2	BOTH	PF00230	34.19.1	transport.Major Intrinsic Proteins.PIP	membrane, transporter activity, transport
Potri.006G128200.v3.0	AT2G37170.1	PIP2;2,PIP2B	plasma membrane intrinsic protein 2;4, plasma membrane intrinsic protein 2	BOTH	PF00230	34.19.1	transport.Major Intrinsic Proteins.PIP	membrane, transporter activity, transport
Potri.006G135500.v3.0	AT3G43240.1		ARID/BRIGHT DNA-binding domain-containing protein	PtGRF9a (Potri.015G006200)	PF01388	27.3.67	RNA.regulation of transcription.putative transcription regulator	intracellular, DNA binding
Potri.006G139600.v3.0	AT1G19150.1	LHCA2*1,LHCA6	photosystem I light harvesting complex gene 6	PtGRF9b (Potri.012G022600)	PF00504	1.1.2.1	PS.lightreaction.photosystem I.LHC-I	light harvesting, membrane, photosynthesis
Potri.006G147800.v3.0	AT4G26100.1	CK1,CKL1	casein kinase 1	PtGRF9a (Potri.015G006200)	PF00069	29.4	protein.postranslational modification	protein kinase activity, protein phosphorylation, ATP binding
Potri.006G152600.v3.0	AT4G26270.1	PFK3	phosphofructokinase 3	PtGRF9a (Potri.015G006200)	PF00365	4.1.4	glycolysis.cytosolic branch.phosphofructokinase (PFK)	6-phosphofructokinase activity, glycolytic process, 6-phosphofructokinase complex
Potri.006G153100.v3.0	AT4G29380.1		protein kinase family protein WD-40 repeat family protein	PtGRF9a (Potri.015G006200)	PF00069, PF02985, PF00400	29.4	protein.postranslational modification	protein kinase activity, protein phosphorylation, ATP binding, protein binding
Potri.006G153300.v3.0	AT5G19740.1		Peptidase M28 family protein	BOTH	PF02225, PF04389, PF04253	29.5	protein.degradation	peptidase activity, metabolic process, proteolysis, hydrolase activity
Potri.006G166100.v3.0	AT2G18950.1	ATHPT,HPT1,TPT1,VTE2	homogentisate phytyltransferase 1	PtGRF9a (Potri.015G006200)	PF01040	16.1.3.2	secondary metabolism.isoprenoids.tocopherol biosynthesis.homogentisate phytyltransferase	integral component of membrane, prenyltransferase activity
Potri.006G169600.v3.0	AT3G21240.1	4CL2,AT4CL2	4-coumarate:CoA ligase 2	PtGRF9a (Potri.015G006200)	PF00501	16.2.1.3	secondary metabolism.phenylpropanoids.lignin biosynthesis.4CL	metabolic process, catalytic activity
Potri.006G170900.v3.0	AT5G52450.1		MATE efflux family protein	PtGRF9a (Potri.015G006200)	PF01554	34.99	transport.misc	antiporter activity, membrane, drug transmembrane transport, transmembrane transport, drug transmembrane transporter activity
Potri.006G178400.v3.0				PtGRF9a (Potri.015G006200)		35.2	not assigned.unknown
Potri.006G184400.v3.0	AT3G09840.1	ATCDC48,CDC48,CDC48A	cell division cycle 48	PtGRF9a (Potri.015G006200)	PF02359	31.2	cell.division	ATP binding
Potri.006G194300.v3.0	AT2G21270.3	UFD1	ubiquitin fusion degradation 1	PtGRF9a (Potri.015G006200)	PF03152	29.5.11	protein.degradation.ubiquitin	ubiquitin-dependent protein catabolic process
Potri.006G197300.v3.0	AT5G03500.3		subunit Med7, Mediator complex	PtGRF9b (Potri.012G022600)	PF05983	27.3.99	RNA.regulation of transcription.unclassified	regulation of transcription from RNA polymerase II promoter, mediator complex, RNA polymerase II transcription cofactor activity
Potri.006G198000.v3.0	AT1G10385.1		Vps51/Vps67 family (components of vesicular transport) protein	PtGRF9a (Potri.015G006200)		35.2	not assigned.unknown
Potri.006G198800.v3.0	AT5G06570.1		alpha/beta-Hydrolases superfamily protein	PtGRF9a (Potri.015G006200)	PF07859	35.1	not assigned.no ontology	metabolic process, hydrolase activity
Potri.006G205300.v3.0	AT2G36020.1	HVA22J	HVA22-like protein J	PtGRF9b (Potri.012G022600)	PF03134	17.1.1	hormone metabolism.abscisic acid.synthesis-degradation
Potri.006G219100.v3.0	AT1G72510.1		Protein of unknown function (DUF1677)	PtGRF9a (Potri.015G006200)	PF07911	35.2	not assigned.unknown
Potri.006G219100.v3.0	AT1G72510.2		Protein of unknown function (DUF1677)	PtGRF9a (Potri.015G006200)	PF07911	35.2	not assigned.unknown
Potri.006G220100.v3.0	AT2G26330.1	ER,QRP1	Leucine-rich receptor-like protein kinase family protein	PtGRF9a (Potri.015G006200)	PF00069, PF00560, PF08263	30.2.13	signalling.receptor kinases.leucine rich repeat XIII	protein kinase activity, protein phosphorylation, ATP binding, protein binding
Potri.006G223100.v3.0	AT5G16100.1		no_descr	PtGRF9a (Potri.015G006200)	PF02042	27.3.60 : 33.99	RNA.regulation of transcription.NIN-like bZIP-related family : development.unspecified
Potri.006G227100.v3.0	AT5G56450.1		Mitochondrial substrate carrier family protein	PtGRF9a (Potri.015G006200)	PF00153	34.9	transport.metabolite transporters at the mitochondrial membrane
Potri.006G227400.v3.0	AT3G13790.1	ATBFRUCT1,ATCWINV1	Glycosyl hydrolases family 32 protein	PtGRF9a (Potri.015G006200)	PF08244, PF00251	2.2.1.3.2 : 3.5	minor CHO metabolism.others : major CHO metabolism.degradation.sucrose.invertases.cell wall
Potri.006G229300.v3.0	AT4G33010.1	AtGLDP1,GLDP1	glycine decarboxylase P-protein 1	PtGRF9a (Potri.015G006200)	PF02347	25 : 1.2.4.1	C1-metabolism : PS.photorespiration.glycine cleavage.P subunit	lyase activity, cellular amino acid metabolic process, oxidation-reduction process, glycine dehydrogenase (decarboxylating) activity
Potri.006G229300.v3.0	AT4G33010.1	AtGLDP1,GLDP1	glycine decarboxylase P-protein 1	PtGRF9a (Potri.015G006200)	PF02347	25 : 1.2.4.1	C1-metabolism : PS.photorespiration.glycine cleavage.P subunit	lyase activity, cellular amino acid metabolic process, oxidation-reduction process, glycine dehydrogenase (decarboxylating) activity
Potri.006G234400.v3.0	AT3G53920.1	SIG3,SIGC	RNApolymerase sigma-subunit C	PtGRF9a (Potri.015G006200)	PF04539, PF04545, PF04542	27.3.85	RNA.regulation of transcription.sigma like plant	DNA-templated, sequence-specific DNA binding transcription factor activity, DNA-templated transcription, DNA binding, sigma factor activity, regulation of transcription, initiation
Potri.006G235000.v3.0	AT4G32830.1	AtAUR1,AUR1	ataurora1	PtGRF9a (Potri.015G006200)	PF00069	29.4 : 29.4.1	protein.postranslational modification : protein.postranslational modification.kinase	protein kinase activity, protein phosphorylation, ATP binding
Potri.006G239700.v3.0	AT2G25810.1	TIP4;1	tonoplast intrinsic protein 4;1, tonoplast intrinsic protein 2	PtGRF9b (Potri.012G022600)	PF00230	34.19.2	transport.Major Intrinsic Proteins.TIP	membrane, transporter activity, transport
Potri.006G239700.v3.0	AT2G25810.1	TIP4;1	tonoplast intrinsic protein 4;1, tonoplast intrinsic protein 2	PtGRF9b (Potri.012G022600)	PF00230	34.19.2	transport.Major Intrinsic Proteins.TIP	membrane, transporter activity, transport
Potri.006G241400.v3.0	AT2G20740.1		Tetraspanin family protein	PtGRF9a (Potri.015G006200)	PF00335	35.2	not assigned.unknown	integral component of membrane
Potri.006G251900.v3.0	AT4G32410.1	CESA1	cellulose synthase 1	PtGRF9a (Potri.015G006200)	PF03552	10.2.1	cell wall.cellulose synthesis.cellulose synthase	membrane, cellulose biosynthetic process, cellulose synthase (UDP-forming) activity
Potri.006G252200.v3.0	AT2G18660.1	PNP-A	plant natriuretic peptide A	PtGRF9a (Potri.015G006200)	PF03330	10.7	cell wall.modification
Potri.006G259500.v3.0	AT5G11040.1	AtTRS120,TRS120	TRS120	PtGRF9a (Potri.015G006200)	PF08626	35.1	not assigned.no ontology
Potri.006G273300.v3.0	AT4G31490.1		beta subunit, Coatomer	PtGRF9a (Potri.015G006200)	PF07718, PF01602	31.4	cell.vesicle transport	vesicle-mediated transport, COPI vesicle coat, structural molecule activity, intracellular protein transport, membrane coat
Potri.007G007400.v3.0	AT4G37750.1	ANT,CKC,CKC1,DRG	Integrase-type DNA-binding superfamily protein	PtGRF9a (Potri.015G006200)	PF00847	33.99	development.unspecified	DNA-templated, sequence-specific DNA binding transcription factor activity, regulation of transcription
Potri.007G011300.v3.0	AT1G09720.1		Kinase interacting (KIP1-like) family protein	PtGRF9a (Potri.015G006200)	PF07765	29.4.1	protein.postranslational modification.kinase
Potri.007G014800.v3.0	AT3G51150.2		ATP binding microtubule motor family protein	PtGRF9b (Potri.012G022600)	PF11995, PF00225	31.1	cell.organisation	microtubule motor activity, ATP binding, microtubule-based movement
Potri.007G014800.v3.0	AT3G51150.2		ATP binding microtubule motor family protein	PtGRF9b (Potri.012G022600)	PF11995, PF00225	31.1	cell.organisation	microtubule motor activity, ATP binding, microtubule-based movement
Potri.007G019200.v3.0				PtGRF9a (Potri.015G006200)		35.2	not assigned.unknown
Potri.007G021600.v3.0	AT5G66450.1	PAP2	Phosphatidic acid phosphatase (PAP2) family protein	PtGRF9a (Potri.015G006200)	PF01569	26.13	misc.acid and other phosphatases	membrane, catalytic activity
Potri.007G024100.v3.0	AT2G18350.1	AtHB24,HB24	homeobox protein 24	PtGRF9a (Potri.015G006200)	PF04770	27.3.80	RNA.regulation of transcription.zf-HD
Potri.007G025700.v3.0	AT4G36630.1	EMB2754	Vacuolar sorting protein 39	PtGRF9a (Potri.015G006200)	PF10366, PF00780, PF10367, PF00637	35.2	not assigned.unknown	GTPase regulator activity, intracellular protein transport, vesicle-mediated transport
Potri.007G025800.v3.0	AT1G75170.1		Sec14p-like phosphatidylinositol transfer family protein	PtGRF9a (Potri.015G006200)	PF03765, PF00650	29.3.4.99	protein.targeting.secretory pathway.unspecified
Potri.007G025800.v3.0	AT1G75170.1		Sec14p-like phosphatidylinositol transfer family protein	PtGRF9a (Potri.015G006200)	PF03765, PF00650	29.3.4.99	protein.targeting.secretory pathway.unspecified
Potri.007G026400.v3.0	AT5G66760.1		succinate dehydrogenase 1-1	PtGRF9a (Potri.015G006200)	PF00890, PF02910	8.1.7	TCA org transformation.TCA.succinate dehydrogenase	oxidoreductase activity, oxidation-reduction process, electron carrier activity
Potri.007G035300.v3.0	AT2G23470.1	RUS4	Protein of unknown function, DUF647	PtGRF9a (Potri.015G006200)	PF04884	35.2	not assigned.unknown
Potri.007G047100.v3.0	AT3G50210.3		2-oxoglutarate (2OG) and Fe(II)-dependent oxygenase superfamily protein	PtGRF9b (Potri.012G022600)	PF03171	16.8.4	secondary metabolism.flavonoids.flavonols	oxidoreductase activity, with incorporation or reduction of molecular oxygen, and incorporation of one atom each of oxygen into both donors, acting on paired donors, 2-oxoglutarate as one donor, oxidation-reduction process
Potri.007G047100.v3.0	AT3G49630.1		2-oxoglutarate (2OG) and Fe(II)-dependent oxygenase superfamily protein	PtGRF9b (Potri.012G022600)	PF03171	16.8.4	secondary metabolism.flavonoids.flavonols	oxidoreductase activity, with incorporation or reduction of molecular oxygen, and incorporation of one atom each of oxygen into both donors, acting on paired donors, 2-oxoglutarate as one donor, oxidation-reduction process
Potri.007G047100.v3.0	AT3G50210.1		2-oxoglutarate (2OG) and Fe(II)-dependent oxygenase superfamily protein	PtGRF9b (Potri.012G022600)	PF03171	16.8.4	secondary metabolism.flavonoids.flavonols	oxidoreductase activity, with incorporation or reduction of molecular oxygen, and incorporation of one atom each of oxygen into both donors, acting on paired donors, 2-oxoglutarate as one donor, oxidation-reduction process
Potri.007G052300.v3.0	AT5G43120.1		ARM-repeat/Tetratricopeptide repeat (TPR)-like protein	PtGRF9a (Potri.015G006200)		35.1.27	not assigned.no ontology.tetratricopeptide repeat (TPR)
Potri.007G063100.v3.0	AT4G35500.1		Protein kinase superfamily protein	PtGRF9a (Potri.015G006200)	PF00069	29.4	protein.postranslational modification	protein kinase activity, protein phosphorylation, ATP binding
Potri.007G063600.v3.0	AT4G35890.1		winged-helix DNA-binding transcription factor family protein	PtGRF9a (Potri.015G006200)	PF05383	35.1	not assigned.no ontology
Potri.007G076500.v3.0	AT5G64740.1	CESA6,E112,IXR2,PRC1	cellulose synthase 6	PtGRF9a (Potri.015G006200)	PF03552	10.2.1	cell wall.cellulose synthesis.cellulose synthase	membrane, cellulose biosynthetic process, cellulose synthase (UDP-forming) activity
Potri.007G087400.v3.0	AT4G39710.1	FKBP16-2	FK506-binding protein 16-2	PtGRF9a (Potri.015G006200)	PF00254	29.6	protein.folding	protein folding
Potri.007G097800.v3.0				BOTH		35.2	not assigned.unknown
Potri.007G098000.v3.0	AT3G19640.1	MGT4,MRS2-3	magnesium transporter 4	PtGRF9b (Potri.012G022600)	PF01544	34.14	transport.unspecified cations	metal ion transport, transmembrane transport, membrane, metal ion transmembrane transporter activity
Potri.007G122300.v3.0	AT5G15180.1		Peroxidase superfamily protein	PtGRF9a (Potri.015G006200)	PF00141	26.12	misc.peroxidases	response to oxidative stress, heme binding, peroxidase activity, oxidation-reduction process
Potri.007G124500.v3.0				PtGRF9a (Potri.015G006200)		35.2	not assigned.unknown
Potri.007G124600.v3.0	AT2G43235.1		no_descr	PtGRF9a (Potri.015G006200)		35.1	not assigned.no ontology	sugar:proton symporter activity, carbohydrate transport, integral component of membrane, Golgi membrane
Potri.007G126800.v3.0	AT2G43330.1	ATINT1,INT1	inositol transporter 1	PtGRF9a (Potri.015G006200)	PF00083	34.2	transport.sugars	transmembrane transporter activity, transmembrane transport, integral component of membrane
Potri.007G127000.v3.0	AT2G31500.1	CPK24	calcium-dependent protein kinase 24	PtGRF9a (Potri.015G006200)	PF00069, PF00036	30.3	signalling.calcium	membrane, protein phosphorylation, ATP binding, protein kinase activity, lipopolysaccharide biosynthetic process, phosphotransferase activity, alcohol group as acceptor
Potri.007G130000.v3.0	AT3G59510.1		Leucine-rich repeat (LRR) family protein	PtGRF9a (Potri.015G006200)	PF00560	35.1	not assigned.no ontology	protein binding
Potri.007G133700.v3.0	AT3G14225.1	GLIP4	GDSL-motif lipase 4	PtGRF9a (Potri.015G006200)	PF00657	26.28	misc.GDSL-motif lipase	acting on ester bonds, lipid metabolic process, hydrolase activity
Potri.007G135500.v3.0	AT5G44180.1	RLT2	Homeodomain-like transcriptional regulator	PtGRF9a (Potri.015G006200)	PF02791, PF00046	27.3.22	RNA.regulation of transcription.HB,Homeobox transcription factor family	DNA-templated, sequence-specific DNA binding, sequence-specific DNA binding transcription factor activity, regulation of transcription
Potri.007G145900.v3.0	AT3G59890.1		bacterial/plant, Dihydrodipicolinate reductase	PtGRF9a (Potri.015G006200)	PF01113	13.1.3.5.2	amino acid metabolism.synthesis.aspartate family.lysine.dihydrodipicolinate reductase	4-hydroxy-tetrahydrodipicolinate reductase, lysine biosynthetic process via diaminopimelate, oxidation-reduction process, NADPH binding
Potri.007G146500.v3.0	AT3G59910.1		Ankyrin repeat family protein	PtGRF9a (Potri.015G006200)		35.2	not assigned.unknown
Potri.008G003000.v3.0	AT5G23390.1		Plant protein of unknown function (DUF639)	PtGRF9a (Potri.015G006200)	PF04842	35.2	not assigned.unknown
Potri.008G006500.v3.0	AT1G71070.1		Core-2/I-branching beta-1, 6-N-acetylglucosaminyltransferase family protein	PtGRF9a (Potri.015G006200)	PF02485	26.2	misc.UDP glucosyl and glucoronyl transferases	membrane, acetylglucosaminyltransferase activity
Potri.008G011200.v3.0	AT3G10710.1	RHS12	root hair specific 12	PtGRF9b (Potri.012G022600)	PF01095, PF04043	10.8.1	cell wall.pectin*esterases.PME	cell wall, cell wall modification, pectinesterase activity, enzyme inhibitor activity
Potri.008G011800.v3.0	AT2G27110.2	FRS3	FAR1-related sequence 3	PtGRF9a (Potri.015G006200)	PF10551, PF03101, PF04434	28.99	DNA.unspecified	zinc ion binding
Potri.008G011800.v3.0	AT2G27110.2	FRS3	FAR1-related sequence 3	PtGRF9a (Potri.015G006200)	PF10551, PF03101, PF04434	28.99	DNA.unspecified	zinc ion binding
Potri.008G012600.v3.0	AT5G06600.1		ubiquitin-specific protease 12	PtGRF9a (Potri.015G006200)	PF12436, PF00917, PF00443	29.5.11 : 29.5.11.5	protein.degradation.ubiquitin : protein.degradation.ubiquitin.ubiquitin protease	ubiquitin-dependent protein catabolic process, ubiquitin thiolesterase activity, protein binding
Potri.008G012800.v3.0	AT5G16010.1		3-oxo-5-alpha-steroid 4-dehydrogenase family protein	PtGRF9a (Potri.015G006200)	PF02544	17.3.1.1.1	hormone metabolism.brassinosteroid.synthesis-degradation.BRs.DET2	acting on the CH-CH group of donors, oxidoreductase activity, lipid metabolic process, cytoplasm, integral component of membrane
Potri.008G020500.v3.0				PtGRF9a (Potri.015G006200)	PF00782	35.2	not assigned.unknown	protein tyrosine/serine/threonine phosphatase activity, protein dephosphorylation
Potri.008G021900.v3.0	AT3G56680.1		Single-stranded nucleic acid binding R3H protein	PtGRF9a (Potri.015G006200)		35.2	not assigned.unknown
Potri.008G025300.v3.0	AT4G40070.1		RING/U-box superfamily protein	PtGRF9a (Potri.015G006200)	PF00097	29.5.11.4.2	protein.degradation.ubiquitin.E3.RING
Potri.008G028600.v3.0	AT4G24350.1		Phosphorylase superfamily protein	PtGRF9b (Potri.012G022600)	PF01048	35.1	not assigned.no ontology	nucleoside metabolic process, catalytic activity
Potri.008G029500.v3.0	AT3G52170.1		DNA binding	PtGRF9b (Potri.012G022600)		27.3.67	RNA.regulation of transcription.putative transcription regulator
Potri.008G036300.v3.0	AT2G39130.1		Transmembrane amino acid transporter family protein	PtGRF9a (Potri.015G006200)	PF01490	34.3	transport.amino acids
Potri.008G038200.v3.0	AT2G37040.1	ATPAL1,PAL1	PHE ammonia lyase 1	PtGRF9b (Potri.012G022600)	PF00221	16.2.1.1	secondary metabolism.phenylpropanoids.lignin biosynthesis.PAL	biosynthetic process, ammonia-lyase activity
Potri.008G044700.v3.0	AT3G54770.1		RNA-binding (RRM/RBD/RNP motifs) family protein	PtGRF9a (Potri.015G006200)	PF00076	27.4	RNA.RNA binding	nucleic acid binding
Potri.008G048700.v3.0	AT2G39380.1	ATEXO70H2,EXO70H2	exocyst subunit exo70 family protein H2	PtGRF9a (Potri.015G006200)	PF03081	29.3.4.99 : 27.3.99	RNA.regulation of transcription.unclassified : protein.targeting.secretory pathway.unspecified	exocytosis, exocyst
Potri.008G050500.v3.0	AT2G39470.1	PPL2	PsbP-like protein 2	PtGRF9a (Potri.015G006200)	PF01789	1.1.1.2	PS.lightreaction.photosystem II.PSII polypeptide subunits	photosystem II, calcium ion binding, extrinsic component of membrane, photosystem II oxygen evolving complex, photosynthesis
Potri.008G051500.v3.0	AT2G39510.1		nodulin MtN21 EamA-like transporter family protein	PtGRF9a (Potri.015G006200)	PF00892	33.99	development.unspecified	membrane
Potri.008G053200.v3.0	AT3G12587.1		Oligosaccaryltransferase	PtGRF9a (Potri.015G006200)	PF10215	35.2	not assigned.unknown
Potri.008G054400.v3.0	AT5G59350.1		no_descr	PtGRF9a (Potri.015G006200)		35.2	not assigned.unknown
Potri.008G054800.v3.0	AT3G12580.1		heat shock protein 70	PtGRF9b (Potri.012G022600)	PF00012	29.6 : 20.2.1	stress.abiotic.heat : protein.folding	ATP binding
Potri.008G064200.v3.0	AT5G05790.1		Duplicated homeodomain-like superfamily protein	PtGRF9a (Potri.015G006200)	PF00249	27.3.26	RNA.regulation of transcription.MYB-related transcription factor family	DNA binding
Potri.008G069300.v3.0	AT5G05600.1		2-oxoglutarate (2OG) and Fe(II)-dependent oxygenase superfamily protein	PtGRF9a (Potri.015G006200)	PF03171	16.8.1	secondary metabolism.flavonoids.anthocyanins	oxidoreductase activity, with incorporation or reduction of molecular oxygen, and incorporation of one atom each of oxygen into both donors, acting on paired donors, 2-oxoglutarate as one donor, oxidation-reduction process
Potri.008G069900.v3.0	AT3G55990.1	ESK1,TBL29	Plant protein of unknown function (DUF828)		PF03005	20.2.2	stress.abiotic.cold
Potri.008G073300.v3.0	AT2G40320.1	TBL33	TRICHOME BIREFRINGENCE-LIKE 33	BOTH	PF03005	35.2	not assigned.unknown
Potri.008G074500.v3.0	AT5G34930.1		arogenate dehydrogenase	PtGRF9a (Potri.015G006200)	PF02153	13.1.6.4.2 : 13.1.6.4.1	amino acid metabolism.synthesis.aromatic aa.tyrosine.prephenate dehydrogenase : amino acid metabolism.synthesis.aromatic aa.tyrosine.arogenate dehydrogenase \& prephenate dehydrogenase	prephenate dehydrogenase (NADP+) activity, oxidoreductase activity, tyrosine biosynthetic process, prephenate dehydrogenase activity, oxidation-reduction process
Potri.008G080300.v3.0	AT3G12680.1	HUA1	floral homeotic protein (HUA1)	PtGRF9a (Potri.015G006200)	PF00642	27.3.99	RNA.regulation of transcription.unclassified	nucleic acid binding, zinc ion binding
Potri.008G081300.v3.0	AT1G79380.1		Ca(2)-dependent phospholipid-binding protein (Copine) family	PtGRF9a (Potri.015G006200)	PF07002	35.2	not assigned.unknown
Potri.008G081900.v3.0	AT1G79440.1	ALDH5F1,SSADH,SSADH1	aldehyde dehydrogenase 5F1	PtGRF9a (Potri.015G006200)	PF00171	8.2.99	TCA org transformation.other organic acid transformatons.misc	metabolic process, oxidoreductase activity, oxidation-reduction process
Potri.008G084700.v3.0	AT1G16280.1	AtRH36,RH36,SWA3	RNA helicase 36	PtGRF9a (Potri.015G006200)	PF00270, PF00271	29.2.2.3.5	protein.synthesis.ribosome biogenesis.Pre-rRNA processing and modifications.DExD-box helicases	ATP-dependent helicase activity, helicase activity, ATP binding, nucleic acid binding
Potri.008G090400.v3.0	AT1G14040.1		EXS (ERD1/XPR1/SYG1) family protein	PtGRF9a (Potri.015G006200)	PF03105, PF03124	34.7	transport.phosphate	integral component of membrane
Potri.008G091100.v3.0	AT1G29150.1	ATS9,RPN6	non-ATPase subunit 9	PtGRF9a (Potri.015G006200)	PF01399	29.5.11.20	protein.degradation.ubiquitin.proteasom	protein binding
Potri.008G092700.v3.0	AT2G03360.1		Glycosyltransferase family 61 protein	BOTH	PF04577	35.2	not assigned.unknown	transferring glycosyl groups, transferase activity
Potri.008G093100.v3.0	AT1G69340.1		appr-1-p processing enzyme family protein	PtGRF9a (Potri.015G006200)	PF01661	35.1	not assigned.no ontology
Potri.008G095200.v3.0	AT5G46110.4		Glucose-6-phosphate/phosphate translocator-related	PtGRF9a (Potri.015G006200)	PF00892, PF03151	34.8 : 2.2.2.6	transport.metabolite transporters at the envelope membrane : major CHO metabolism.degradation.starch.transporter	membrane
Potri.008G101600.v3.0	AT1G47990.1	ATGA2OX4,GA2OX4	gibberellin 2-oxidase 4	PtGRF9a (Potri.015G006200)	PF03171	17.6.1.13	hormone metabolism.gibberelin.synthesis-degradation.GA2 oxidase	oxidoreductase activity, with incorporation or reduction of molecular oxygen, and incorporation of one atom each of oxygen into both donors, acting on paired donors, 2-oxoglutarate as one donor, oxidation-reduction process
Potri.008G108200.v3.0	AT4G16146.1		cAMP-regulated phosphoprotein 19-related protein	PtGRF9a (Potri.015G006200)	PF04667	35.2	not assigned.unknown
Potri.008G110100.v3.0	AT5G08180.2		Ribosomal protein L7Ae/L30e/S12e/Gadd45 family protein	PtGRF9a (Potri.015G006200)	PF01248	29.2.1.2.2.1730 : 29.2.2.3.1	protein.synthesis.ribosomal protein.eukaryotic.60S subunit.L7/L30/S12 : protein.synthesis.ribosome biogenesis.Pre-rRNA processing and modifications.snoRNPs
Potri.008G110300.v3.0	AT3G25560.1	NIK2	NSP-interacting kinase 2	PtGRF9a (Potri.015G006200)	PF00069, PF00560, PF08263	30.2.2	signalling.receptor kinases.leucine rich repeat II	protein kinase activity, protein phosphorylation, ATP binding, protein binding
Potri.008G112300.v3.0	AT1G13635.2		DNA glycosylase superfamily protein	PtGRF9a (Potri.015G006200)	PF03352	28.2	DNA.repair	base-excision repair, DNA-3-methyladenine glycosylase activity
Potri.008G118500.v3.0	AT3G25800.1	PDF1,PP2AA2,PR 65	protein phosphatase 2A subunit A2	PtGRF9a (Potri.015G006200)	PF02985	29.4	protein.postranslational modification	protein binding
Potri.008G119300.v3.0	AT1G68585.1		no_descr	PtGRF9a (Potri.015G006200)		35.2	not assigned.unknown
Potri.008G121200.v3.0	AT1G68480.1		C2H2 and C2HC zinc fingers superfamily protein	PtGRF9a (Potri.015G006200)		27.3.11	RNA.regulation of transcription.C2H2 zinc finger family
Potri.008G135800.v3.0	AT1G14790.1		RNA-dependent RNA polymerase 1	PtGRF9a (Potri.015G006200)	PF05183	27.2	RNA.transcription	RNA-directed RNA polymerase activity
Potri.008G137800.v3.0	AT1G66150.1		transmembrane kinase 1	PtGRF9a (Potri.015G006200)	PF00069, PF00560, PF08263	30.2.9	signalling.receptor kinases.leucine rich repeat IX	protein kinase activity, protein phosphorylation, ATP binding, protein binding
Potri.008G139600.v3.0	AT2G01900.1		DNAse I-like superfamily protein	PtGRF9a (Potri.015G006200)	PF03372	28.1	DNA.synthesis/chromatin structure
Potri.008G148800.v3.0	AT1G14420.1	AT59	Pectate lyase family protein	PtGRF9b (Potri.012G022600)	PF00544, PF04431	10.6.3	cell wall.degradation.pectate lyases and polygalacturonases	pectate lyase activity
Potri.008G158700.v3.0				PtGRF9b (Potri.012G022600)		35.2	not assigned.unknown
Potri.008G164000.v3.0				PtGRF9a (Potri.015G006200)		35.2	not assigned.unknown
Potri.008G164500.v3.0	AT4G14465.1		AT-hook motif nuclear-localized protein 20	PtGRF9b (Potri.012G022600)	PF03479	35.1.7	not assigned.no ontology.AT hook motif-containing protein
Potri.008G170300.v3.0	AT3G23510.1		Cyclopropane-fatty-acyl-phospholipid synthase	PtGRF9a (Potri.015G006200)	PF01593, PF02353	11.3.7	lipid metabolism.Phospholipid synthesis.cyclopropane-fatty-acyl-phospholipid synthase	tRNA processing, oxidoreductase activity, lipid biosynthetic process, electron carrier activity, methyltransferase activity, oxidation-reduction process, metabolic process, flavin adenine dinucleotide binding
Potri.008G173700.v3.0	AT3G16840.1		P-loop containing nucleoside triphosphate hydrolases superfamily protein	PtGRF9a (Potri.015G006200)	PF00271	29.2.2.3.5	protein.synthesis.ribosome biogenesis.Pre-rRNA processing and modifications.DExD-box helicases	helicase activity, ATP binding, nucleic acid binding
Potri.008G174300.v3.0	AT4G13550.1		triglyceride lipases;triglyceride lipases	PtGRF9a (Potri.015G006200)		11.9.2.1	lipid metabolism.lipid degradation.lipases.triacylglycerol lipase
Potri.008G176000.v3.0	AT1G67480.2		Galactose oxidase/kelch repeat superfamily protein	PtGRF9a (Potri.015G006200)	PF00646, PF01344	29.5.11.4.3.2	protein.degradation.ubiquitin.E3.SCF.FBOX	protein binding
Potri.008G180400.v3.0	AT3G26040.1		HXXXD-type acyl-transferase family protein	PtGRF9a (Potri.015G006200)	PF02458	35.1	not assigned.no ontology	transferase activity, transferring acyl groups other than amino-acyl groups
Potri.008G181900.v3.0	AT1G67740.1	PSBY,YCF32	photosystem II BY	PtGRF9a (Potri.015G006200)	PF06298	1.1.1.2	PS.lightreaction.photosystem II.PSII polypeptide subunits	photosystem II, integral component of membrane, photosynthesis, manganese ion binding
Potri.008G184800.v3.0	AT3G26170.1	CYP71B19	polypeptide 19, subfamily B, family 71, cytochrome P450	PtGRF9a (Potri.015G006200)	PF00067	26.1	misc.cytochrome P450	heme binding, oxidoreductase activity, iron ion binding, electron carrier activity, with incorporation or reduction of molecular oxygen, acting on paired donors, oxidation-reduction process
Potri.008G193100.v3.0	AT1G59960.1		NAD(P)-linked oxidoreductase superfamily protein	PtGRF9b (Potri.012G022600)	PF00248	16.8.2	secondary metabolism.flavonoids.chalcones	oxidoreductase activity, oxidation-reduction process
Potri.008G193700.v3.0	AT1G10510.1	emb2004	RNI-like superfamily protein	PtGRF9a (Potri.015G006200)		33.99	development.unspecified
Potri.008G204200.v3.0	AT5G18670.1	BAM9,BMY3	beta-amylase 3	PtGRF9a (Potri.015G006200)	PF01373	2.2.2.1.2	major CHO metabolism.degradation.starch.starch cleavage.beta amylase	beta-amylase activity, polysaccharide catabolic process
Potri.008G205700.v3.0	AT5G18610.2		Protein kinase superfamily protein	PtGRF9a (Potri.015G006200)	PF00069	29.4.1.57	protein.postranslational modification.kinase.receptor like cytoplasmatic kinase VII	protein kinase activity, protein phosphorylation, ATP binding
Potri.008G209300.v3.0	AT5G24860.1	ATFPF1,FPF1	flowering promoting factor 1	PtGRF9a (Potri.015G006200)		35.2	not assigned.unknown
Potri.009G003500.v3.0	AT2G27950.1		RING/U-box superfamily protein, Ring/U-Box superfamily protein	PtGRF9a (Potri.015G006200)		35.2	not assigned.unknown
Potri.009G003500.v3.0	AT2G27950.1		RING/U-box superfamily protein, Ring/U-Box superfamily protein	PtGRF9a (Potri.015G006200)		35.2	not assigned.unknown
Potri.009G006700.v3.0	AT3G45010.1	scpl48	serine carboxypeptidase-like 48	PtGRF9a (Potri.015G006200)	PF00450	29.5.5	protein.degradation.serine protease	serine-type carboxypeptidase activity, proteolysis
Potri.009G010300.v3.0	AT2G23770.1		protein kinase family protein peptidoglycan-binding LysM domain-containing protein	PtGRF9a (Potri.015G006200)	PF07714, PF01476	30.2.21	signalling.receptor kinases.lysine motif	protein kinase activity, protein phosphorylation, ATP binding, cell wall macromolecule catabolic process
Potri.009G013200.v3.0				PtGRF9a (Potri.015G006200)		35.2	not assigned.unknown
Potri.009G016900.v3.0	AT1G08420.1	BSL2	BRI1 suppressor 1 (BSU1)-like 2	PtGRF9a (Potri.015G006200)	PF00149, PF07646	29.4 : 29.5.11.4.3.2	protein.postranslational modification : protein.degradation.ubiquitin.E3.SCF.FBOX	protein binding, hydrolase activity
Potri.009G027700.v3.0	AT5G59820.1	RHL41,ZAT12	C2H2-type zinc finger family protein	PtGRF9a (Potri.015G006200)		27.3.11	RNA.regulation of transcription.C2H2 zinc finger family
Potri.009G031700.v3.0				PtGRF9a (Potri.015G006200)		35.2	not assigned.unknown
Potri.009G033600.v3.0	AT1G07510.1	ftsh10	FTSH protease 10	PtGRF9a (Potri.015G006200)	PF06480, PF01434, PF00004	29.5.7 : 29.5.9	protein.degradation.AAA type : protein.degradation.metalloprotease	ATP binding, zinc ion binding, integral component of membrane, metalloendopeptidase activity, proteolysis
Potri.009G038000.v3.0	AT3G46850.1		Subtilase family protein	PtGRF9a (Potri.015G006200)	PF00082, PF05922	29.5.1	protein.degradation.subtilases	negative regulation of catalytic activity, serine-type endopeptidase activity, identical protein binding, proteolysis
Potri.009G042500.v3.0	AT2G38080.1	ATLMCO4,IRX12,LAC4,LMCO4	Laccase/Diphenol oxidase family protein		PF07731, PF00394, PF07732	16.1	secondary metabolism.simple phenols	copper ion binding, oxidoreductase activity, oxidation-reduction process
Potri.009G055900.v3.0	AT3G63470.1	scpl40	serine carboxypeptidase-like 40	BOTH	PF00450	29.5.5	protein.degradation.serine protease	serine-type carboxypeptidase activity, proteolysis
Potri.009G063800.v3.0	AT3G12640.1		RNA binding (RRM/RBD/RNP motifs) family protein	PtGRF9a (Potri.015G006200)	PF00076, PF01480	27.4	RNA.RNA binding	mRNA processing, nucleic acid binding
Potri.009G064900.v3.0	AT1G12740.1	CYP87A2	polypeptide 2, family 87, subfamily A, cytochrome P450	PtGRF9a (Potri.015G006200)	PF00067	26.1	misc.cytochrome P450	heme binding, oxidoreductase activity, iron ion binding, electron carrier activity, with incorporation or reduction of molecular oxygen, acting on paired donors, oxidation-reduction process
Potri.009G075400.v3.0	AT5G45840.2		Leucine-rich repeat protein kinase family protein	PtGRF9a (Potri.015G006200)	PF07714, PF08263	29.4.1.51 : 30.2.6	protein.postranslational modification.kinase.receptor like cytoplasmatic kinase I : signalling.receptor kinases.leucine rich repeat VI	protein kinase activity, protein phosphorylation, ATP binding
Potri.009G075700.v3.0	AT2G30110.1	ATUBA1,MOS5,UBA1	ubiquitin-activating enzyme 1	PtGRF9a (Potri.015G006200)	PF00899, PF02134, PF10585, PF09358	29.5.11.2	protein.degradation.ubiquitin.E1	small protein activating enzyme activity, cellular protein modification process, ATP binding, catalytic activity
Potri.009G098000.v3.0	AT3G19420.1	ATPEN2,PEN2	PTEN 2	PtGRF9a (Potri.015G006200)	PF10409	29.4	protein.postranslational modification	protein binding
Potri.009G099800.v3.0	AT4G34050.1	CCoAOMT1	S-adenosyl-L-methionine-dependent methyltransferases superfamily protein	BOTH	PF01596	16.2.1.6	secondary metabolism.phenylpropanoids.lignin biosynthesis.CCoAOMT	O-methyltransferase activity
Potri.009G101600.v3.0	AT2G15620.1		nitrite reductase 1	PtGRF9b (Potri.012G022600)	PF01077, PF03460	12.1.2	N-metabolism.nitrate metabolism.nitrite reductase	heme binding, oxidation-reduction process, oxidoreductase activity, iron-sulfur cluster binding
Potri.009G105200.v3.0	AT2G15730.1		P-loop containing nucleoside triphosphate hydrolases superfamily protein	PtGRF9a (Potri.015G006200)		35.2	not assigned.unknown
Potri.009G111100.v3.0	AT5G66600.4		Protein of unknown function, DUF547	PtGRF9a (Potri.015G006200)	PF04784	35.2	not assigned.unknown
Potri.009G111100.v3.0	AT5G66600.4		Protein of unknown function, DUF547	PtGRF9a (Potri.015G006200)	PF04784	35.2	not assigned.unknown
Potri.009G111100.v3.0	AT5G66600.4		Protein of unknown function, DUF547	PtGRF9a (Potri.015G006200)	PF04784	35.2	not assigned.unknown
Potri.009G111100.v3.0	AT5G66600.4		Protein of unknown function, DUF547	PtGRF9a (Potri.015G006200)	PF04784	35.2	not assigned.unknown
Potri.009G113300.v3.0	AT1G19360.1		Nucleotide-diphospho-sugar transferase family protein	PtGRF9a (Potri.015G006200)	PF03407	35.2	not assigned.unknown	endoplasmic reticulum
Potri.009G113700.v3.0	AT1G49340.1	ATPI4K ALPHA	Phosphatidylinositol 3- and 4-kinase family protein	PtGRF9a (Potri.015G006200)	PF00454, PF00613	30.4	signalling.phosphinositides	phosphatidylinositol-mediated signaling, phosphatidylinositol phosphorylation, inositol or phosphatidylinositol kinase activity, phosphotransferase activity, phosphatidylinositol 3-kinase activity, alcohol group as acceptor
Potri.009G113700.v3.0	AT1G49340.1	ATPI4K ALPHA	Phosphatidylinositol 3- and 4-kinase family protein	PtGRF9a (Potri.015G006200)	PF00454, PF00613	30.4	signalling.phosphinositides	phosphatidylinositol-mediated signaling, phosphatidylinositol phosphorylation, inositol or phosphatidylinositol kinase activity, phosphotransferase activity, phosphatidylinositol 3-kinase activity, alcohol group as acceptor
Potri.009G114700.v3.0				PtGRF9a (Potri.015G006200)	PF10950	35.2	not assigned.unknown
Potri.009G115100.v3.0	AT4G34450.1		putative gamma-2 coat protein, putative gamma-2 COP, coatomer gamma-2 subunit, putative	PtGRF9a (Potri.015G006200)	PF01602, PF08752	31.4	cell.vesicle transport	Golgi-associated vesicle, vesicle-mediated transport, structural molecule activity, intracellular protein transport, membrane coat
Potri.009G115400.v3.0	AT4G34480.1		O-Glycosyl hydrolases family 17 protein	PtGRF9b (Potri.012G022600)	PF07983, PF00332	26.4.1	misc.beta 1,3 glucan hydrolases.glucan endo-1,3-beta-glucosidase	hydrolyzing O-glycosyl compounds, carbohydrate metabolic process, hydrolase activity
Potri.009G115400.v3.0	AT2G16230.1		O-Glycosyl hydrolases family 17 protein	PtGRF9b (Potri.012G022600)	PF07983, PF00332	26.4.1	misc.beta 1,3 glucan hydrolases.glucan endo-1,3-beta-glucosidase	hydrolyzing O-glycosyl compounds, carbohydrate metabolic process, hydrolase activity
Potri.009G120600.v3.0	AT4G39120.1	HISN7,IMPL2	myo-inositol monophosphatase like 2	PtGRF9a (Potri.015G006200)	PF00459	3.4.5	minor CHO metabolism.myo-inositol.inositol phosphatase	phosphatidylinositol phosphorylation, inositol or phosphatidylinositol phosphatase activity
Potri.009G128800.v3.0	AT4G34850.1	LAP5	Chalcone and stilbene synthase family protein	PtGRF9a (Potri.015G006200)	PF02797, PF00195	16.8.2	secondary metabolism.flavonoids.chalcones	biosynthetic process, fatty acid biosynthetic process, 3-oxoacyl-[acyl-carrier-protein] synthase activity, transferring acyl groups, transferase activity
Potri.009G129700.v3.0	AT2G21150.1	XCT	XAP5 family protein	PtGRF9a (Potri.015G006200)	PF04921	33.99 : 30.11	signalling.light : development.unspecified	nucleus
Potri.009G131600.v3.0	AT4G38690.1		PLC-like phosphodiesterases superfamily protein	PtGRF9a (Potri.015G006200)	PF00388	11.9.3	lipid metabolism.lipid degradation.lysophospholipases	lipid metabolic process, phospholipase C activity, intracellular signal transduction
Potri.009G131800.v3.0	AT2G17880.1		Chaperone DnaJ-domain superfamily protein	PtGRF9a (Potri.015G006200)	PF00226	20.2.1	stress.abiotic.heat	heat shock protein binding
Potri.009G134400.v3.0	AT2G16730.1	BGAL13	glycosyl hydrolase family 35 protein	PtGRF9a (Potri.015G006200)	PF02140, PF01301	26.3.2	misc.gluco-, galacto- and mannosidases.beta-galactosidase	hydrolase activity, beta-galactosidase complex, carbohydrate binding, hydrolyzing O-glycosyl compounds, carbohydrate metabolic process, beta-galactosidase activity
Potri.009G137700.v3.0				PtGRF9a (Potri.015G006200)		35.2	not assigned.unknown
Potri.009G137800.v3.0	AT4G38510.5		V1 complex, subunit B protein, ATPase	PtGRF9a (Potri.015G006200)	PF02874, PF00306, PF00006	34.1.1.1	transport.p- and v-ATPases.H+-transporting two-sector ATPase.subunit B	rotational mechanism, ATP binding, hydrolase activity, ATP metabolic process, proton-transporting ATP synthase activity, catalytic domain, acting on acid anhydrides, catalyzing transmembrane movement of substances, proton-transporting ATPase activity, ATP hydrolysis coupled proton transport, proton transport, proton-transporting two-sector ATPase complex
Potri.009G142300.v3.0	AT3G12500.1	ATHCHIB,B-CHI,CHI-B,HCHIB,PR-3,PR3	basic chitinase	PtGRF9a (Potri.015G006200)	PF00182, PF00187	20.1	stress.biotic	chitin catabolic process, chitin binding, cell wall macromolecule catabolic process, chitinase activity
Potri.009G157400.v3.0	AT3G11830.1		TCP-1/cpn60 chaperonin family protein	PtGRF9a (Potri.015G006200)	PF00118	29.6	protein.folding	unfolded protein binding, protein folding, ATP binding, cellular protein metabolic process
Potri.009G161600.v3.0	AT5G04820.1	ATOFP13,OFP13	ovate family protein 13	PtGRF9a (Potri.015G006200)	PF04844	27.3.89	RNA.regulation of transcription.ovate family OFP
Potri.009G163700.v3.0	AT2G27500.1		Glycosyl hydrolase superfamily protein	PtGRF9a (Potri.015G006200)	PF00332	26.4.1	misc.beta 1,3 glucan hydrolases.glucan endo-1,3-beta-glucosidase	hydrolyzing O-glycosyl compounds, carbohydrate metabolic process, hydrolase activity
Potri.009G163700.v3.0	AT2G27500.2		Glycosyl hydrolase superfamily protein	PtGRF9a (Potri.015G006200)	PF00332	26.4.1	misc.beta 1,3 glucan hydrolases.glucan endo-1,3-beta-glucosidase	hydrolyzing O-glycosyl compounds, carbohydrate metabolic process, hydrolase activity
Potri.009G168300.v3.0	AT4G35290.1	ATGLR3.2,ATGLUR2,GLR3.2,GLUR2	glutamate receptor 2	PtGRF9a (Potri.015G006200)	PF01094, PF00060, PF00497	30.1	signalling.in sugar and nutrient physiology	membrane, transporter activity, extracellular-glutamate-gated ion channel activity, ionotropic glutamate receptor activity, outer membrane-bounded periplasmic space, transport
Potri.010G014500.v3.0	AT5G49030.3	OVA2	tRNA synthetase class I (I, M and V) family protein, L	PtGRF9a (Potri.015G006200)	PF08264, PF00133, PF06827	29.1.5	protein.aa activation.isoleucine-tRNA ligase	ATP binding, aminoacyl-tRNA ligase activity, translation, nucleotide binding, tRNA aminoacylation for protein translation, cytoplasm, isoleucine-tRNA ligase activity, catalytic activity
Potri.010G016100.v3.0	AT3G42170.1		BED zinc finger ;hAT family dimerisation domain	PtGRF9a (Potri.015G006200)	PF05699, PF02892	28.99	DNA.unspecified	protein dimerization activity, DNA binding
Potri.010G021400.v3.0	at3g06400		chromatin-remodeling protein 11	PtGRF9a (Potri.015G006200)	PF00271, PF09111, PF00176, PF09110	27.3.44 : 28.1	RNA.regulation of transcription.Chromatin Remodeling Factors : DNA.synthesis/chromatin structure	nucleus, ATP binding, nucleic acid binding, hydrolase activity, ATP-dependent chromatin remodeling, helicase activity, acting on acid anhydrides, chromatin remodeling complex, in phosphorus-containing anhydrides, nucleosome binding, chromatin remodeling, DNA binding
Potri.010G025200.v3.0	AT2G47770.1	ATTSPO,TSPO	TSPO(outer membrane tryptophan-rich sensory protein)-related	PtGRF9a (Potri.015G006200)	PF03073	17.1.3 : 20.2	stress.abiotic : hormone metabolism.abscisic acid.induced-regulated-responsive-activated	integral component of membrane
Potri.010G026100.v3.0	AT5G18810.1	SCL28	SC35-like splicing factor 28	PtGRF9a (Potri.015G006200)	PF00076	27.1.1	RNA.processing.splicing	nucleic acid binding
Potri.010G026400.v3.0				PtGRF9b (Potri.012G022600)		35.2	not assigned.unknown
Potri.010G027700.v3.0	AT3G21530.1		DNAse I-like superfamily protein	PtGRF9a (Potri.015G006200)		28.1	DNA.synthesis/chromatin structure
Potri.010G049700.v3.0	AT1G13130.1		Cellulase (glycosyl hydrolase family 5) protein	PtGRF9b (Potri.012G022600)	PF00150	26.3.5	misc.gluco-, galacto- and mannosidases.glycosyl hydrolase family 5	hydrolyzing O-glycosyl compounds, carbohydrate metabolic process, hydrolase activity
Potri.010G057400.v3.0	AT5G08530.1		51 kDa subunit of complex I	PtGRF9a (Potri.015G006200)	PF10589, PF10531, PF01512	9.1.2	mitochondrial electron transport ATP synthesis.NADH-DH.localisation not clear	4 sulfur cluster binding, oxidoreductase activity, 4 iron, acting on NAD(P)H, NAD binding, oxidation-reduction process, FMN binding
Potri.010G058000.v3.0	AT1G24330.1		ARM repeat superfamily protein	PtGRF9a (Potri.015G006200)	PF04564, PF05804	29.5.11.4.2	protein.degradation.ubiquitin.E3.RING	protein ubiquitination, ubiquitin ligase complex, ubiquitin-protein transferase activity
Potri.010G058700.v3.0	AT3G01860.1		no_descr	PtGRF9a (Potri.015G006200)		35.2	not assigned.unknown
Potri.010G067900.v3.0	AT3G23530.1		Cyclopropane-fatty-acyl-phospholipid synthase	PtGRF9a (Potri.015G006200)	PF01593, PF02353	11.3.7	lipid metabolism.Phospholipid synthesis.cyclopropane-fatty-acyl-phospholipid synthase	tRNA processing, S-adenosylmethionine-dependent methyltransferase activity, oxidoreductase activity, lipid biosynthetic process, electron carrier activity, methyltransferase activity, nodulation, oxidation-reduction process, metabolic process, oligosaccharide biosynthetic process, flavin adenine dinucleotide binding
Potri.010G068600.v3.0	AT3G07300.1		NagB/RpiA/CoA transferase-like superfamily protein	PtGRF9b (Potri.012G022600)	PF01008	29.2.3	protein.synthesis.initiation	cellular metabolic process
Potri.010G078200.v3.0	AT5G43670.1		Sec23/Sec24 protein transport family protein	PtGRF9a (Potri.015G006200)	PF04815, PF08033, PF04811, PF00626, PF04810	29.3.4.2	protein.targeting.secretory pathway.golgi	ER to Golgi vesicle-mediated transport, COPII vesicle coat, intracellular protein transport, zinc ion binding
Potri.010G084300.v3.0	AT2G32010.2	CVL1	CVP2 like 1	PtGRF9a (Potri.015G006200)	PF03372	28.1	DNA.synthesis/chromatin structure
Potri.010G087900.v3.0	AT3G04910.1	ATWNK1,WNK1,ZIK4	with no lysine (K) kinase 1	PtGRF9a (Potri.015G006200)	PF00069	29.4.1	protein.postranslational modification.kinase	protein kinase activity, protein phosphorylation, ATP binding
Potri.010G108400.v3.0	AT1G23230.1		no_descr	PtGRF9a (Potri.015G006200)		27.3.67	RNA.regulation of transcription.putative transcription regulator
Potri.010G114100.v3.0				PtGRF9a (Potri.015G006200)	PF11805	35.2	not assigned.unknown
Potri.010G116900.v3.0	AT1G15160.1		MATE efflux family protein	PtGRF9a (Potri.015G006200)	PF01554	34.99	transport.misc	antiporter activity, membrane, drug transmembrane transport, transmembrane transport, drug transmembrane transporter activity
Potri.010G117300.v3.0	AT2G01120.2	ATORC4,ORC4	origin recognition complex subunit 4	PtGRF9a (Potri.015G006200)		31.3	cell.cycle
Potri.010G118300.v3.0	AT1G66920.2		Protein kinase superfamily protein	PtGRF9a (Potri.015G006200)	PF07714	11.9.3.3 : 30.2.15 : 30.2.20	signalling.receptor kinases.wheat LRK10 like : signalling.receptor kinases.thaumatin like : lipid metabolism.lipid degradation.lysophospholipases.glycerophosphodiester phosphodiesterase	protein kinase activity, protein phosphorylation, ATP binding
Potri.010G123300.v3.0	AT3G25930.1		Adenine nucleotide alpha hydrolases-like superfamily protein	PtGRF9a (Potri.015G006200)	PF00582	20.2.99	stress.abiotic.unspecified	response to stress
Potri.010G124200.v3.0	AT1G68480.1	JAG	C2H2 and C2HC zinc fingers superfamily protein	PtGRF9a (Potri.015G006200)		27.3.11	RNA.regulation of transcription.C2H2 zinc finger family
Potri.010G127000.v3.0	AT1G13340.1		Regulator of Vps4 activity in the MVB pathway protein	PtGRF9b (Potri.012G022600)	PF03398	35.2	not assigned.unknown
Potri.010G128500.v3.0	AT1G68660.1		Ribosomal protein L12/ ATP-dependent Clp protease adaptor protein ClpS family protein	PtGRF9b (Potri.012G022600)	PF02617	29.2.1.1.3.2.1712	protein.synthesis.ribosomal protein.prokaryotic.unknown organellar.50S subunit.L7/L12	protein catabolic process
Potri.010G141000.v3.0	AT5G49330.1	ATMYB111,MYB111,PFG3	myb domain protein 111	PtGRF9a (Potri.015G006200)	PF00249	27.3.25	RNA.regulation of transcription.MYB domain transcription factor family	DNA binding
Potri.010G142600.v3.0	AT2G29290.2		NAD(P)-binding Rossmann-fold superfamily protein, senescence-associated gene 13	PtGRF9b (Potri.012G022600)	PF00106	26.8 : 16.4.1	secondary metabolism.N misc.alkaloid-like : misc.nitrilases, *nitrile lyases, berberine bridge enzymes, reticuline oxidases, troponine reductases	metabolic process, oxidoreductase activity
Potri.010G142600.v3.0	AT2G29290.2		NAD(P)-binding Rossmann-fold superfamily protein, senescence-associated gene 13	PtGRF9b (Potri.012G022600)	PF00106	26.8 : 16.4.1	secondary metabolism.N misc.alkaloid-like : misc.nitrilases, *nitrile lyases, berberine bridge enzymes, reticuline oxidases, troponine reductases	metabolic process, oxidoreductase activity
Potri.010G142600.v3.0	AT2G29290.2		NAD(P)-binding Rossmann-fold superfamily protein, senescence-associated gene 13	PtGRF9b (Potri.012G022600)	PF00106	26.8 : 16.4.1	secondary metabolism.N misc.alkaloid-like : misc.nitrilases, *nitrile lyases, berberine bridge enzymes, reticuline oxidases, troponine reductases	metabolic process, oxidoreductase activity
Potri.010G143900.v3.0	AT3G17000.1	UBC32	ubiquitin-conjugating enzyme 32	PtGRF9a (Potri.015G006200)	PF00179	29.5.11.3	protein.degradation.ubiquitin.E2	acid-amino acid ligase activity
Potri.010G152700.v3.0	AT3G17340.1		ARM repeat superfamily protein	PtGRF9a (Potri.015G006200)		29.3.1	protein.targeting.nucleus
Potri.010G156600.v3.0	AT5G47530.1		Auxin-responsive family protein	PtGRF9a (Potri.015G006200)	PF03188, PF04526	17.2.3	hormone metabolism.auxin.induced-regulated-responsive-activated	integral component of membrane
Potri.010G157800.v3.0	AT1G13730.1		Nuclear transport factor 2 (NTF2) family protein with RNA binding (RRM-RBD-RNP motifs) domain	PtGRF9a (Potri.015G006200)	PF02136, PF00076	29.3.1	protein.targeting.nucleus	intracellular, nucleic acid binding, transport
Potri.010G157800.v3.0	AT1G13730.1		Nuclear transport factor 2 (NTF2) family protein with RNA binding (RRM-RBD-RNP motifs) domain	PtGRF9a (Potri.015G006200)	PF02136, PF00076	29.3.1	protein.targeting.nucleus	intracellular, nucleic acid binding, transport
Potri.010G157800.v3.0	AT1G13730.1		Nuclear transport factor 2 (NTF2) family protein with RNA binding (RRM-RBD-RNP motifs) domain	PtGRF9a (Potri.015G006200)	PF02136, PF00076	29.3.1	protein.targeting.nucleus	intracellular, nucleic acid binding, transport
Potri.010G161500.v3.0	AT1G69340.1		appr-1-p processing enzyme family protein	PtGRF9a (Potri.015G006200)	PF01661	35.1	not assigned.no ontology
Potri.010G168100.v3.0	AT1G14185.1		Glucose-methanol-choline (GMC) oxidoreductase family protein	PtGRF9b (Potri.012G022600)	PF00732, PF05199	26.8	misc.nitrilases, *nitrile lyases, berberine bridge enzymes, reticuline oxidases, troponine reductases	acting on CH-OH group of donors, oxidation-reduction process, oxidoreductase activity, flavin adenine dinucleotide binding
Potri.010G168900.v3.0				BOTH		35.2	not assigned.unknown
Potri.010G173100.v3.0	AT2G40980.1		Protein kinase superfamily protein	PtGRF9a (Potri.015G006200)		35.2	not assigned.unknown
Potri.010G179700.v3.0	AT1G65480.1	FT	PEBP (phosphatidylethanolamine-binding protein) family protein	PtGRF9a (Potri.015G006200)	PF01161	33.99	development.unspecified
Potri.010G182100.v3.0	AT3G10980.1		PLAC8 family protein	PtGRF9a (Potri.015G006200)	PF11204, PF04749	20	stress
Potri.010G183800.v3.0	AT5G20420.1		chromatin remodeling 42	PtGRF9a (Potri.015G006200)	PF00271, PF00176	28.99 : 27.3.44	RNA.regulation of transcription.Chromatin Remodeling Factors : DNA.unspecified	helicase activity, ATP binding, nucleic acid binding, DNA binding
Potri.010G184000.v3.0	AT2G40320.1	TBL33	TRICHOME BIREFRINGENCE-LIKE 33	BOTH	PF03005	35.2	not assigned.unknown
Potri.010G203200.v3.0	AT3G55460.1	SCL30	SC35-like splicing factor 30	PtGRF9a (Potri.015G006200)	PF00076	27.1.1	RNA.processing.splicing	no_go, nucleic acid binding
Potri.010G211500.v3.0	AT3G55240.1		Plant protein 1589 of unknown function	PtGRF9a (Potri.015G006200)	PF09713	35.2	not assigned.unknown
Potri.010G217500.v3.0	AT2G35820.1		ureidoglycolate hydrolases, no_descr	PtGRF9a (Potri.015G006200)		35.2	not assigned.unknown
Potri.010G217500.v3.0	AT2G35830.2		ureidoglycolate hydrolases, no_descr	PtGRF9a (Potri.015G006200)		35.2	not assigned.unknown
Potri.010G219800.v3.0	AT3G52270.1		beta subunit, Transcription initiation factor IIF	PtGRF9b (Potri.012G022600)	PF02270	27.2	RNA.transcription	RNA polymerase II transcription factor activity, ATP binding, transcription initiation from RNA polymerase II promoter, transcription factor TFIIF complex
Potri.010G225400.v3.0	AT5G04250.2		Cysteine proteinases superfamily protein	PtGRF9a (Potri.015G006200)	PF02338	29.5.3	protein.degradation.cysteine protease
Potri.010G225400.v3.0	AT5G04250.2		Cysteine proteinases superfamily protein	PtGRF9a (Potri.015G006200)	PF02338	29.5.3	protein.degradation.cysteine protease
Potri.010G225600.v3.0	AT3G10360.1		pumilio 4	PtGRF9a (Potri.015G006200)	PF00806, PF07990	35.1.12	not assigned.no ontology.pumilio/Puf RNA-binding domain-containing protein	RNA binding
Potri.010G225900.v3.0				PtGRF9a (Potri.015G006200)		35.2	not assigned.unknown
Potri.010G228800.v3.0	AT5G04290.1		kow domain-containing transcription factor 1	PtGRF9a (Potri.015G006200)	PF03439	27.3.67	RNA.regulation of transcription.putative transcription regulator
Potri.010G234300.v3.0	AT3G57810.2		Cysteine proteinases superfamily protein	PtGRF9a (Potri.015G006200)	PF02338	29.5.3	protein.degradation.cysteine protease
Potri.010G234300.v3.0	AT3G57810.2		Cysteine proteinases superfamily protein	PtGRF9a (Potri.015G006200)	PF02338	29.5.3	protein.degradation.cysteine protease
Potri.010G238400.v3.0	AT5G22450.1		no_descr	PtGRF9a (Potri.015G006200)		35.2	not assigned.unknown
Potri.010G240200.v3.0	AT3G19330.1		Protein of unknown function (DUF677)	PtGRF9b (Potri.012G022600)	PF05055	27.1	RNA.processing
Potri.010G246300.v3.0	AT1G32583.1		no_descr	PtGRF9b (Potri.012G022600)		35.2	not assigned.unknown
Potri.010G254800.v3.0	AT5G08540.1		no_descr	PtGRF9a (Potri.015G006200)		35.2	not assigned.unknown
Potri.011G000800.v3.0	AT4G04870.1		cardiolipin synthase	PtGRF9a (Potri.015G006200)		11.3	lipid metabolism.Phospholipid synthesis
Potri.011G006100.v3.0	AT1G11820.2		O-Glycosyl hydrolases family 17 protein	PtGRF9a (Potri.015G006200)	PF07983, PF00332	35.1	not assigned.no ontology	hydrolyzing O-glycosyl compounds, carbohydrate metabolic process, hydrolase activity
Potri.011G010000.v3.0	AT3G21630.1	CERK1,LYSM RLK1	chitin elicitor receptor kinase 1	PtGRF9a (Potri.015G006200)	PF07714	30.2.21	signalling.receptor kinases.lysine motif	protein kinase activity, protein phosphorylation, ATP binding
Potri.011G010600.v3.0	AT1G62330.1		O-fucosyltransferase family protein	PtGRF9a (Potri.015G006200)	PF10250	35.2	not assigned.unknown
Potri.011G027300.v3.0	AT3G01190.1		Peroxidase superfamily protein	PtGRF9a (Potri.015G006200)	PF00141	26.12	misc.peroxidases	response to oxidative stress, heme binding, peroxidase activity, oxidation-reduction process
Potri.011G032700.v3.0	AT1G11440.1		no_descr	PtGRF9b (Potri.012G022600)		35.2	not assigned.unknown
Potri.011G045000.v3.0	AT4G21620.2		glycine-rich protein, no_descr	PtGRF9b (Potri.012G022600)	no_pfam, PF07172	35.1.40	not assigned.no ontology.glycine rich proteins
Potri.011G045000.v3.0	AT4G21620.2		glycine-rich protein, no_descr	PtGRF9b (Potri.012G022600)	no_pfam, PF07172	35.1.40	not assigned.no ontology.glycine rich proteins
Potri.011G046600.v3.0	AT1G11080.2	scpl31	serine carboxypeptidase-like 31	PtGRF9a (Potri.015G006200)	PF00450	29.5.5	protein.degradation.serine protease	serine-type carboxypeptidase activity, proteolysis
Potri.011G052500.v3.0	AT4G21700.1		Protein of unknown function (DUF2921)	PtGRF9a (Potri.015G006200)	PF11145	35.2	not assigned.unknown
Potri.011G057700.v3.0	AT1G28420.1	HB-1	homeobox-1	PtGRF9a (Potri.015G006200)	PF02791, PF00046	27.3.22	RNA.regulation of transcription.HB,Homeobox transcription factor family	DNA-templated, sequence-specific DNA binding, sequence-specific DNA binding transcription factor activity, regulation of transcription
Potri.011G058600.v3.0	AT3G15510.1	ANAC056,ATNAC2,NAC2,NARS1	NAC domain containing protein 2	PtGRF9a (Potri.015G006200)	PF02365	27.3.27 : 33.99	development.unspecified : RNA.regulation of transcription.NAC domain transcription factor family	DNA-templated, regulation of transcription, DNA binding
Potri.011G065300.v3.0	AT2G27430.1		ARM repeat superfamily protein	PtGRF9a (Potri.015G006200)		35.2	not assigned.unknown
Potri.011G067000.v3.0	AT1G29240.1		Protein of unknown function (DUF688)	PtGRF9a (Potri.015G006200)	PF05097	35.2	not assigned.unknown
Potri.011G067100.v3.0				PtGRF9a (Potri.015G006200)		35.2	not assigned.unknown
Potri.011G076700.v3.0	AT5G45650.1		subtilase family protein	PtGRF9b (Potri.012G022600)	PF00082, PF02225, PF05922	29.5.1	protein.degradation.subtilases	negative regulation of catalytic activity, serine-type endopeptidase activity, identical protein binding, proteolysis
Potri.011G081200.v3.0	AT1G17210.1		IAP-like protein 1	PtGRF9a (Potri.015G006200)	PF07967	35.1	not assigned.no ontology	nucleus, zinc ion binding
Potri.011G083300.v3.0	at4g18370	DEG5	DEGP protease 5	PtGRF9a (Potri.015G006200)	PF00089	29.5	protein.degradation	serine-type peptidase activity, transformation of host cell by virus, serine-type endopeptidase activity, proteolysis
Potri.011G085700.v3.0	AT5G55570.1		no_descr	PtGRF9a (Potri.015G006200)		35.2	not assigned.unknown
Potri.011G089200.v3.0	AT4G26910.1		Dihydrolipoamide succinyltransferase	PtGRF9a (Potri.015G006200)	PF00364, PF00198	8.1.5	TCA org transformation.TCA.2-oxoglutarate dehydrogenase	transferase activity, metabolic process, transferring acyl groups
Potri.011G089200.v3.0	AT4G26910.1		Dihydrolipoamide succinyltransferase	PtGRF9a (Potri.015G006200)	PF00364, PF00198	8.1.5	TCA org transformation.TCA.2-oxoglutarate dehydrogenase	transferase activity, metabolic process, transferring acyl groups
Potri.011G097000.v3.0	AT1G73160.1		UDP-Glycosyltransferase superfamily protein	PtGRF9a (Potri.015G006200)	PF00534	26.2	misc.UDP glucosyl and glucoronyl transferases	biosynthetic process
Potri.011G107900.v3.0	AT2G34250.2		SecY protein transport family protein	PtGRF9a (Potri.015G006200)	PF10559, PF00344	34.99 : 29.3.4.99	transport.misc : protein.targeting.secretory pathway.unspecified	membrane, protein transport, P-P-bond-hydrolysis-driven protein transmembrane transporter activity
Potri.011G107900.v3.0	AT2G34250.2		SecY protein transport family protein	PtGRF9a (Potri.015G006200)	PF10559, PF00344	34.99 : 29.3.4.99	transport.misc : protein.targeting.secretory pathway.unspecified	membrane, protein transport, P-P-bond-hydrolysis-driven protein transmembrane transporter activity
Potri.011G126300.v3.0	AT5G54240.1		Protein of unknown function (DUF1223)	BOTH	PF06764	35.2	not assigned.unknown
Potri.011G131700.v3.0	AT5G54650.1	ATFH5,Fh5	formin homology5	PtGRF9a (Potri.015G006200)	PF02181	35.1.20	not assigned.no ontology.formin homology 2 domain-containing protein
Potri.011G131700.v3.0	AT5G54650.1	ATFH5,Fh5	formin homology5	PtGRF9a (Potri.015G006200)	PF02181	35.1.20	not assigned.no ontology.formin homology 2 domain-containing protein
Potri.011G141100.v3.0	AT2G33060.1	AtRLP27,RLP27	receptor like protein 27	PtGRF9b (Potri.012G022600)	PF00560, PF08263	20.1 : 20.1.4 : 20.1.7 : 30.2.99	stress.biotic.PR-proteins : signalling.receptor kinases.misc : stress.biotic : stress.biotic.kinases	protein binding
Potri.011G144900.v3.0	AT1G13680.1		PLC-like phosphodiesterases superfamily protein	PtGRF9a (Potri.015G006200)		11.9.3.5 : 30.6	lipid metabolism.lipid degradation.lysophospholipases.phosphoinositide phospholipase C : signalling.MAP kinases
Potri.011G145700.v3.0	AT1G76520.2		Auxin efflux carrier family protein	PtGRF9a (Potri.015G006200)	PF03547	34.99	transport.misc	transmembrane transport, integral component of membrane
Potri.011G146600.v3.0	AT1G14130.1		2-oxoglutarate (2OG) and Fe(II)-dependent oxygenase superfamily protein	PtGRF9b (Potri.012G022600)	PF03171	26.7	misc.oxidases - copper, flavone etc	oxidoreductase activity, with incorporation or reduction of molecular oxygen, and incorporation of one atom each of oxygen into both donors, acting on paired donors, 2-oxoglutarate as one donor, oxidation-reduction process
Potri.011G149000.v3.0	AT3G30340.1		nodulin MtN21 EamA-like transporter family protein	PtGRF9a (Potri.015G006200)	PF00892	33.99	development.unspecified	membrane
Potri.011G152800.v3.0	AT1G32780.1		GroES-like zinc-binding dehydrogenase family protein	PtGRF9a (Potri.015G006200)	PF08240, PF00107	26.11	misc.alcohol dehydrogenases	zinc ion binding, oxidation-reduction process, oxidoreductase activity
Potri.011G154400.v3.0	AT4G27290.1		S-locus lectin protein kinase family protein	PtGRF9a (Potri.015G006200)	PF08276, PF11883, PF01453, PF00954, PF07714	30.2.24	signalling.receptor kinases.S-locus glycoprotein like	protein phosphorylation, ATP binding, protein kinase activity, recognition of pollen, protein serine/threonine kinase activity, carbohydrate binding
Potri.011G154500.v3.0	AT5G11720.1		Glycosyl hydrolases family 31 protein	PtGRF9b (Potri.012G022600)	PF01055	26.3.1	misc.gluco-, galacto- and mannosidases.alpha-galactosidase	hydrolyzing O-glycosyl compounds, carbohydrate metabolic process, hydrolase activity
Potri.011G155600.v3.0	AT5G36110.1	CYP716A1	family 716, subfamily A, polypeptide 1, cytochrome P450	PtGRF9a (Potri.015G006200)	PF00067	26.1	misc.cytochrome P450	heme binding, oxidoreductase activity, iron ion binding, electron carrier activity, with incorporation or reduction of molecular oxygen, acting on paired donors, oxidation-reduction process
Potri.011G157200.v3.0				PtGRF9b (Potri.012G022600)		35.2	not assigned.unknown
Potri.011G158700.v3.0	AT2G34790.1	EDA28,MEE23	FAD-binding Berberine family protein	PtGRF9a (Potri.015G006200)	PF08031, PF01565	26.8	misc.nitrilases, *nitrile lyases, berberine bridge enzymes, reticuline oxidases, troponine reductases	oxidation-reduction process, oxidoreductase activity, flavin adenine dinucleotide binding, UDP-N-acetylmuramate dehydrogenase activity
Potri.012G006400.v3.0	AT5G54160.1	ATOMT1,OMT1	O-methyltransferase 1		PF08100, PF00891	16.2.1.9	secondary metabolism.phenylpropanoids.lignin biosynthesis.COMT	protein dimerization activity, O-methyltransferase activity, methyltransferase activity
Potri.012G007700.v3.0	AT2G37460.1		nodulin MtN21 EamA-like transporter family protein	PtGRF9a (Potri.015G006200)	PF00892	33.99	development.unspecified	membrane
Potri.012G011600.v3.0	AT5G24165.1		no_descr	PtGRF9a (Potri.015G006200)		35.2	not assigned.unknown
Potri.012G016200.v3.0	AT3G49260.3	iqd21	IQ-domain 21	PtGRF9a (Potri.015G006200)	PF00612	30.3	signalling.calcium	no_go, protein binding
Potri.012G016500.v3.0	AT5G53000.1	TAP46	2A phosphatase associated protein of 46 kD	PtGRF9a (Potri.015G006200)	PF04177	29.4	protein.postranslational modification	regulation of signal transduction
Potri.012G018400.v3.0	AT5G45470.1		Protein of unknown function (DUF594)	PtGRF9a (Potri.015G006200)	PF04578	35.2	not assigned.unknown
Potri.012G019700.v3.0	AT4G27730.1	ATOPT6,OPT6	oligopeptide transporter 1, oligopeptide transporter 9	PtGRF9a (Potri.015G006200)	PF03169	34.13	transport.peptides and oligopeptides	transmembrane transport
Potri.012G019700.v3.0	AT4G27730.1	ATOPT6,OPT6	oligopeptide transporter 1, oligopeptide transporter 9	PtGRF9a (Potri.015G006200)	PF03169	34.13	transport.peptides and oligopeptides	transmembrane transport
Potri.012G019900.v3.0	AT1G76390.1		ARM repeat superfamily protein	PtGRF9a (Potri.015G006200)	PF04564, PF00514	20.1 : 29.5.11.4.2	stress.biotic : protein.degradation.ubiquitin.E3.RING	protein ubiquitination, ubiquitin ligase complex, ubiquitin-protein transferase activity, protein binding
Potri.012G019900.v3.0	AT1G76390.1		ARM repeat superfamily protein	PtGRF9a (Potri.015G006200)	PF04564, PF00514	20.1 : 29.5.11.4.2	stress.biotic : protein.degradation.ubiquitin.E3.RING	protein ubiquitination, ubiquitin ligase complex, ubiquitin-protein transferase activity, protein binding
Potri.012G022600.v3.0	AT5G53660	GRF7	growth-regulating factor 7	SELF	PF08880, PF08879	27.3.50	RNA.regulation of transcription.General Transcription	DNA-templated, nucleus, ATP binding, hydrolase activity, acting on acid anhydrides, in phosphorus-containing anhydrides, regulation of transcription, protein binding
Potri.012G039400.v3.0	AT1G17950.1	ATMYB52,BW52,MYB52	myb domain protein 52		PF00249	27.3.25	RNA.regulation of transcription.MYB domain transcription factor family	DNA binding
Potri.012G041100.v3.0	AT3G17770.1		Dihydroxyacetone kinase	PtGRF9a (Potri.015G006200)	PF02733, PF02734	3.5	minor CHO metabolism.others	glycerone kinase activity, glycerol metabolic process
Potri.012G047600.v3.0	AT5G12250.1	TUB6	beta-6 tubulin	PtGRF9b (Potri.012G022600)	PF03953, PF00091	31.1.1.2	cell.organisation.cytoskeleton.mikrotubuli	protein complex, GTP binding, protein polymerization, GTPase activity, microtubule-based process, obsolete GTP catabolic process, microtubule
Potri.012G059900.v3.0	AT3G18550.2	ATTCP18,BRC1,TCP18	TCP family transcription factor	PtGRF9a (Potri.015G006200)	PF03634	27.3.29	RNA.regulation of transcription.TCP transcription factor family
Potri.012G065400.v3.0	AT5G60840.1		no_descr	PtGRF9a (Potri.015G006200)		35.2	not assigned.unknown
Potri.012G071600.v3.0	AT5G62670.1		H(+)-ATPase 11	PtGRF9a (Potri.015G006200)	PF00690, PF00702, PF00122	34.1	transport.p- and v-ATPases	phosphorylative mechanism, membrane, ATPase activity, coupled to transmembrane movement of ions, ATP biosynthetic process, nucleotide binding, metal ion binding, metabolic process, cation transport, catalytic activity
Potri.012G074600.v3.0	AT3G48080.1		alpha/beta-Hydrolases superfamily protein	PtGRF9a (Potri.015G006200)		20.1.3 : 20.1	stress.biotic : stress.biotic.signalling
Potri.012G081300.v3.0	AT5G62940.1	DOF5.6,HCA2	Dof-type zinc finger DNA-binding family protein	PtGRF9a (Potri.015G006200)	PF02701	27.3.8	RNA.regulation of transcription.C2C2(Zn) DOF zinc finger family	DNA-templated, zinc ion binding, regulation of transcription, DNA binding
Potri.012G086900.v3.0	AT3G21850.1	ASK9,SK9	SKP1-like 9	PtGRF9b (Potri.012G022600)	PF01466, PF03931	29.5.11.4.3.1	protein.degradation.ubiquitin.E3.SCF.SKP	ubiquitin-dependent protein catabolic process
Potri.012G097400.v3.0	AT5G50400.1	ATPAP27,PAP27	purple acid phosphatase 27	PtGRF9a (Potri.015G006200)	PF00149	26.13	misc.acid and other phosphatases	hydrolase activity
Potri.012G104000.v3.0				PtGRF9a (Potri.015G006200)		35.2	not assigned.unknown
Potri.012G111200.v3.0	AT5G07350.2	AtTudor1,TSN1,Tudor1	TUDOR-SN protein 2, TUDOR-SN protein 1	PtGRF9a (Potri.015G006200)	PF00567, PF00565	27.3.73	RNA.regulation of transcription.Zn-finger(CCHC)	acting on ester bonds, nucleic acid binding, hydrolase activity
Potri.012G111200.v3.0	AT5G07350.2	AtTudor1,TSN1,Tudor1	TUDOR-SN protein 2, TUDOR-SN protein 1	PtGRF9a (Potri.015G006200)	PF00567, PF00565	27.3.73	RNA.regulation of transcription.Zn-finger(CCHC)	acting on ester bonds, nucleic acid binding, hydrolase activity
Potri.012G111500.v3.0	AT5G61750.1		RmlC-like cupins superfamily protein	PtGRF9a (Potri.015G006200)	PF00190	20.2.99	stress.abiotic.unspecified	nutrient reservoir activity
Potri.012G111800.v3.0	AT5G07400.1		forkhead-associated domain-containing protein FHA domain-containing protein	PtGRF9a (Potri.015G006200)	PF06087, PF08797, PF00498	27.3.48	RNA.regulation of transcription.FHA transcription factor	phosphoric diester hydrolase activity, nucleus, nucleic acid binding, hydrolase activity, acting on acid anhydrides, zinc ion binding, in phosphorus-containing anhydrides, DNA repair, protein binding
Potri.012G112400.v3.0	AT5G51110.1		Transcriptional coactivator/pterin dehydratase	PtGRF9a (Potri.015G006200)	PF01329	35.2	not assigned.unknown	4-alpha-hydroxytetrahydrobiopterin dehydratase activity, tetrahydrobiopterin biosynthetic process
Potri.012G123400.v3.0	AT3G14470.1		NB-ARC domain-containing disease resistance protein	PtGRF9b (Potri.012G022600)	PF00560, PF00931	20.1 : 20.1.7	stress.biotic : stress.biotic.PR-proteins	ADP binding, apoptotic process, ATP binding, protein binding
Potri.012G130400.v3.0	AT5G62230.1		ERECTA-like 1	PtGRF9a (Potri.015G006200)	PF00069, PF00560, PF08263	30.2.13	signalling.receptor kinases.leucine rich repeat XIII	protein kinase activity, protein phosphorylation, ATP binding, protein binding
Potri.012G130600.v3.0	AT5G51720.1		2 sulfur cluster binding, 2 iron	PtGRF9a (Potri.015G006200)	PF09360	35.2	not assigned.unknown	2 sulfur cluster binding, 2 iron, intracellular membrane-bounded organelle
Potri.012G130900.v3.0	AT5G62200.1		(ATS3), Embryo-specific protein 3	PtGRF9a (Potri.015G006200)	PF06232	33.99	development.unspecified
Potri.012G133000.v3.0	AT5G62165.1	AGL42	AGAMOUS-like 42	PtGRF9a (Potri.015G006200)	PF01486, PF00319	27.3.24	RNA.regulation of transcription.MADS box transcription factor family	DNA-templated, protein dimerization activity, nucleus, sequence-specific DNA binding, sequence-specific DNA binding transcription factor activity, DNA binding, regulation of transcription
Potri.012G133000.v3.0	AT5G62165.1	AGL42	AGAMOUS-like 42	PtGRF9a (Potri.015G006200)	PF01486, PF00319	27.3.24	RNA.regulation of transcription.MADS box transcription factor family	DNA-templated, protein dimerization activity, nucleus, sequence-specific DNA binding, sequence-specific DNA binding transcription factor activity, DNA binding, regulation of transcription
Potri.012G133000.v3.0	AT5G62165.1	AGL42	AGAMOUS-like 42	PtGRF9a (Potri.015G006200)	PF01486, PF00319	27.3.24	RNA.regulation of transcription.MADS box transcription factor family	DNA-templated, protein dimerization activity, nucleus, sequence-specific DNA binding, sequence-specific DNA binding transcription factor activity, DNA binding, regulation of transcription
Potri.012G136100.v3.0	AT5G62090.1	SLK2	SEUSS-like 2	PtGRF9a (Potri.015G006200)		35.1	not assigned.no ontology	nucleus, transcription cofactor activity, multicellular organismal development
Potri.012G136100.v3.0	AT5G62090.1	SLK2	SEUSS-like 2	PtGRF9a (Potri.015G006200)		35.1	not assigned.no ontology	nucleus, transcription cofactor activity, multicellular organismal development
Potri.012G137600.v3.0	AT5G45670.1		GDSL-like Lipase/Acylhydrolase superfamily protein	PtGRF9a (Potri.015G006200)	PF00657	26.28	misc.GDSL-motif lipase	acting on ester bonds, lipid metabolic process, hydrolase activity
Potri.012G137600.v3.0	AT5G45670.1		GDSL-like Lipase/Acylhydrolase superfamily protein	PtGRF9a (Potri.015G006200)	PF00657	26.28	misc.GDSL-motif lipase	acting on ester bonds, lipid metabolic process, hydrolase activity
Potri.012G137600.v3.0	AT5G45670.1		GDSL-like Lipase/Acylhydrolase superfamily protein	PtGRF9a (Potri.015G006200)	PF00657	26.28	misc.GDSL-motif lipase	acting on ester bonds, lipid metabolic process, hydrolase activity
Potri.012G139100.v3.0	AT5G07270.1	XBAT33	XB3 ortholog 3 in Arabidopsis thaliana	PtGRF9a (Potri.015G006200)	PF00023	31.1	cell.organisation	protein binding
Potri.012G142900.v3.0	AT3G11010.1	AtRLP34,RLP34	receptor like protein 34	PtGRF9a (Potri.015G006200)	PF00560	20.1 : 20.1.4 : 20.1.7 : 30.2.99	stress.biotic : stress.biotic.kinases : stress.biotic.PR-proteins : signalling.receptor kinases.misc	protein binding
Potri.012G143000.v3.0	AT4G20140.1	GSO1	Leucine-rich repeat transmembrane protein kinase	PtGRF9a (Potri.015G006200)	PF00560	20.1.7	stress.biotic.PR-proteins	protein binding
Potri.012G144900.v3.0	AT4G25640.1	ATDTX35,DTX35,FFT	detoxifying efflux carrier 35	PtGRF9b (Potri.012G022600)	PF01554	34.99	transport.misc	antiporter activity, membrane, drug transmembrane transport, transmembrane transport, drug transmembrane transporter activity
Potri.013G000900.v3.0	AT3G05910.1		Pectinacetylesterase family protein	PtGRF9b (Potri.012G022600)	PF03283	10.8.2	cell wall.pectin*esterases.acetyl esterase
Potri.013G001700.v3.0	AT5G48670.1	AGL80,FEM111	AGAMOUS-like 80	PtGRF9b (Potri.012G022600)	PF00319	27.3.24	RNA.regulation of transcription.MADS box transcription factor family	DNA-templated, protein dimerization activity, nucleus, sequence-specific DNA binding, sequence-specific DNA binding transcription factor activity, DNA binding, regulation of transcription
Potri.013G002000.v3.0	AT3G05858.1		no_descr	PtGRF9a (Potri.015G006200)		35.2	not assigned.unknown
Potri.013G008100.v3.0	AT5G18990.1		Pectin lyase-like superfamily protein	PtGRF9a (Potri.015G006200)	PF01095	10.8.1	cell wall.pectin*esterases.PME	cell wall, cell wall modification, pectinesterase activity
Potri.013G008400.v3.0	AT1G56440.1		Tetratricopeptide repeat (TPR)-like superfamily protein	PtGRF9a (Potri.015G006200)	PF00515	35.1	not assigned.no ontology	no_go, protein binding
Potri.013G010900.v3.0	AT3G06720.1	AIMP ALPHA,AT-IMP,ATKAP ALPHA,IMPA-1,IMPA1	importin alpha isoform 1	PtGRF9a (Potri.015G006200)	PF01749, PF00514	29.3.1	protein.targeting.nucleus	protein transporter activity, nuclear pore, nucleus, cytoplasm, intracellular protein transport, protein import into nucleus, protein binding
Potri.013G010900.v3.0	AT3G06720.1	AIMP ALPHA,AT-IMP,ATKAP ALPHA,IMPA-1,IMPA1	importin alpha isoform 1	PtGRF9a (Potri.015G006200)	PF01749, PF00514	29.3.1	protein.targeting.nucleus	protein transporter activity, nuclear pore, nucleus, cytoplasm, intracellular protein transport, protein import into nucleus, protein binding
Potri.013G011900.v3.0	AT4G11420.1		eukaryotic translation initiation factor 3A	PtGRF9a (Potri.015G006200)	PF01399	29.2.3	protein.synthesis.initiation	protein binding
Potri.013G013500.v3.0	AT3G05600.1		alpha/beta-Hydrolases superfamily protein	PtGRF9a (Potri.015G006200)	PF00561	26.1	misc.misc2
Potri.013G018500.v3.0				PtGRF9a (Potri.015G006200)		35.2	not assigned.unknown
Potri.013G025400.v3.0	AT5G19080.1		RING/U-box superfamily protein	PtGRF9a (Potri.015G006200)		29.5.11.4.2	protein.degradation.ubiquitin.E3.RING
Potri.013G032100.v3.0	AT3G05040.1	HST,HST1	ARM repeat superfamily protein	PtGRF9a (Potri.015G006200)	PF08389	27.1	RNA.processing
Potri.013G032600.v3.0	AT1G12700.1		ATP binding;nucleic acid binding;helicases	PtGRF9a (Potri.015G006200)	PF01535	28.1	DNA.synthesis/chromatin structure
Potri.013G042800.v3.0	AT1G54460.1		TPX2 (targeting protein for Xklp2) protein family	PtGRF9a (Potri.015G006200)	PF06886	35.2	not assigned.unknown
Potri.013G042800.v3.0	AT1G54460.1		TPX2 (targeting protein for Xklp2) protein family	PtGRF9a (Potri.015G006200)	PF06886	35.2	not assigned.unknown
Potri.013G059500.v3.0	AT2G23840.1		HNH endonuclease	PtGRF9a (Potri.015G006200)	PF01844	28.1	DNA.synthesis/chromatin structure	no_go, nucleic acid binding, endonuclease activity
Potri.013G060500.v3.0	AT5G56340.1	ATCRT1	RING/U-box superfamily protein	PtGRF9a (Potri.015G006200)	PF00097	29.5.11.4.2	protein.degradation.ubiquitin.E3.RING
Potri.013G076900.v3.0	AT4G27610.2		no_descr	PtGRF9a (Potri.015G006200)		35.2	not assigned.unknown
Potri.013G076900.v3.0	AT4G27610.2		no_descr	PtGRF9a (Potri.015G006200)		35.2	not assigned.unknown
Potri.013G083800.v3.0	AT3G56230.1		BTB/POZ domain-containing protein	BOTH	PF00651	35.1.16	not assigned.no ontology.speckle-type POZ protein-related	protein binding
Potri.013G090300.v3.0	AT3G56400.1	ATWRKY70,WRKY70	WRKY DNA-binding protein 70	PtGRF9a (Potri.015G006200)	PF03106	27.3.32	RNA.regulation of transcription.WRKY domain transcription factor family	DNA-templated, sequence-specific DNA binding, sequence-specific DNA binding transcription factor activity, regulation of transcription
Potri.013G090900.v3.0	AT2G40690.1	GLY1,SFD1	NAD-dependent glycerol-3-phosphate dehydrogenase family protein	PtGRF9b (Potri.012G022600)	PF01210, PF07479	11.5.2	lipid metabolism.glyceral metabolism.Glycerol-3-phosphate dehydrogenase (NAD+)	glycerol-3-phosphate catabolic process, acting on CH-OH group of donors, oxidoreductase activity, 2-dehydropantoate 2-reductase activity, NAD or NADP as acceptor, glycerol-3-phosphate dehydrogenase complex, glycerol-3-phosphate dehydrogenase [NAD+] activity, acting on the CH-OH group of donors, oxidation-reduction process, cytoplasm, glycerol-3-phosphate metabolic process, carbohydrate metabolic …
Potri.013G093500.v3.0	AT3G56330.1		N2-dimethylguanosine tRNA methyltransferase, N2	PtGRF9a (Potri.015G006200)	PF02005	27.3.99	RNA.regulation of transcription.unclassified	RNA binding, tRNA (guanine-N2-)-methyltransferase activity, tRNA processing
Potri.013G099500.v3.0	AT4G19710.2	AK-HSDH,AK-HSDH II	aspartate kinase-homoserine dehydrogenase ii	PtGRF9a (Potri.015G006200)	PF00742, PF00696, PF03447, PF01842	13.1.3.6.1.10 : 13.1.3.6.1.1	amino acid metabolism.synthesis.aspartate family.misc.homoserine.aspartate kinase : amino acid metabolism.synthesis.aspartate family.misc.homoserine.bifunctional aspartate kinase/homoserine dehydrogenase	NADP binding, oxidoreductase activity, cellular amino acid metabolic process, cellular amino acid biosynthetic process, metabolic process, amino acid binding, oxidation-reduction process
Potri.013G102400.v3.0	AT1G33811.1		GDSL-like Lipase/Acylhydrolase superfamily protein	PtGRF9a (Potri.015G006200)	PF00657	26.28	misc.GDSL-motif lipase	acting on ester bonds, lipid metabolic process, hydrolase activity
Potri.013G102600.v3.0	AT1G71692.1	AGL12,XAL1	AGAMOUS-like 12	PtGRF9a (Potri.015G006200)	PF01486, PF00319	27.3.24	RNA.regulation of transcription.MADS box transcription factor family	DNA-templated, protein dimerization activity, nucleus, sequence-specific DNA binding, sequence-specific DNA binding transcription factor activity, DNA binding, regulation of transcription
Potri.013G103500.v3.0	AT5G49630.1		amino acid permease 6	PtGRF9b (Potri.012G022600)	PF01490	34.3	transport.amino acids
Potri.013G104900.v3.0	AT4G09960.1	AGL11,STK	K-box region and MADS-box transcription factor family protein	PtGRF9a (Potri.015G006200)	PF01486, PF00319	27.3.24	RNA.regulation of transcription.MADS box transcription factor family	DNA-templated, protein dimerization activity, nucleus, sequence-specific DNA binding, sequence-specific DNA binding transcription factor activity, DNA binding, regulation of transcription
Potri.013G110800.v3.0	AT4G09510.1	CINV2	cytosolic invertase 2	PtGRF9a (Potri.015G006200)	PF04853	2.2.1.3.1	major CHO metabolism.degradation.sucrose.invertases.neutral
Potri.013G111500.v3.0	AT1G71980.1		Protease-associated (PA) RING/U-box zinc finger family protein	PtGRF9a (Potri.015G006200)	PF02225, PF00097	29.5.11.4.2	protein.degradation.ubiquitin.E3.RING
Potri.013G111900.v3.0	AT1G71960.1	ABCG25,ATABCG25	ATP-binding casette family G25	BOTH	PF01061, PF00005	34.16	transport.ABC transporters and multidrug resistance systems	membrane, ATPase activity, ATP binding
Potri.013G113800.v3.0	AT1G77855.1		no_descr	PtGRF9a (Potri.015G006200)		35.2	not assigned.unknown
Potri.013G116200.v3.0	AT1G34270.1		Exostosin family protein	PtGRF9a (Potri.015G006200)	PF03016	26.2	misc.UDP glucosyl and glucoronyl transferases	membrane
Potri.013G120100.v3.0	AT5G04530.1	KCS19	3-ketoacyl-CoA synthase 19	PtGRF9b (Potri.012G022600)	PF08392, PF08541	11.1.10	lipid metabolism.FA synthesis and FA elongation.beta ketoacyl CoA synthase	membrane, fatty acid biosynthetic process, transferring acyl groups other than amino-acyl groups, lipid biosynthetic process, transferring acyl groups, transferase activity
Potri.013G128500.v3.0	AT3G59770.1	SAC9	sacI homology domain-containing protein WW domain-containing protein	PtGRF9a (Potri.015G006200)	PF00397, PF02383	30.4	signalling.phosphinositides	phosphoric ester hydrolase activity, protein binding
Potri.013G128500.v3.0	AT3G59770.1	SAC9	sacI homology domain-containing protein WW domain-containing protein	PtGRF9a (Potri.015G006200)	PF00397, PF02383	30.4	signalling.phosphinositides	phosphoric ester hydrolase activity, protein binding
Potri.013G145200.v3.0				PtGRF9a (Potri.015G006200)		35.2	not assigned.unknown
Potri.013G150900.v3.0	AT4G21390.1	B120	S-locus lectin protein kinase family protein	PtGRF9a (Potri.015G006200)	PF08276, PF07714, PF00954, PF01453	30.2.24 : 29.4	protein.postranslational modification : signalling.receptor kinases.S-locus glycoprotein like	protein phosphorylation, ATP binding, protein kinase activity, recognition of pollen, carbohydrate binding
Potri.013G151200.v3.0	AT4G03220.1		Protein with RNI-like/FBD-like domains	PtGRF9a (Potri.015G006200)	PF08387, PF00646	29.5.11.4.3.2	protein.degradation.ubiquitin.E3.SCF.FBOX	protein binding
Potri.013G151600.v3.0	AT3G01610.1	CDC48C,emb1354	cell division cycle 48C	PtGRF9a (Potri.015G006200)	PF00004	29.2.2.1 : 29.5.9	protein.synthesis.ribosome biogenesis.export from nucleus : protein.degradation.AAA type	ATPase activity, ATP binding, DNA recombination, four-way junction helicase activity, DNA repair
Potri.013G153300.v3.0	AT5G01710.1		methyltransferases	PtGRF9a (Potri.015G006200)		35.2	not assigned.unknown
Potri.013G156200.v3.0	AT2G40470.1	ASL11,LBD15	LOB domain-containing protein 15	PtGRF9b (Potri.012G022600)	PF03195	27.3.37	RNA.regulation of transcription.AS2,Lateral Organ Boundaries Gene Family
Potri.013G158900.v3.0				PtGRF9a (Potri.015G006200)		35.2	not assigned.unknown
Potri.014G001200.v3.0	AT1G78980.1	SRF5	STRUBBELIG-receptor family 5	PtGRF9a (Potri.015G006200)	PF00560, PF07714, PF08263	30.2.5	signalling.receptor kinases.leucine rich repeat V	protein kinase activity, protein phosphorylation, ATP binding, protein binding
Potri.014G008800.v3.0	AT2G22900.1		Galactosyl transferase GMA12/MNN10 family protein	PtGRF9a (Potri.015G006200)	PF05637	26.2	misc.UDP glucosyl and glucoronyl transferases	transferase activity, integral component of membrane, transferring hexosyl groups
Potri.014G015400.v3.0				PtGRF9a (Potri.015G006200)		35.2	not assigned.unknown
Potri.014G023000.v3.0	AT4G34160.1	CYCD3,CYCD3;1	CYCLIN D3;1	PtGRF9a (Potri.015G006200)	PF00134, PF02984	31.2 : 31.3	cell.division : cell.cycle	no_go, nucleus
Potri.014G026600.v3.0	AT5G67360.1	ARA12	Subtilase family protein	PtGRF9a (Potri.015G006200)	PF00082, PF02225, PF05922	29.5.1	protein.degradation.subtilases	negative regulation of catalytic activity, serine-type endopeptidase activity, identical protein binding, proteolysis
Potri.014G027300.v3.0	AT5G67060.1	HEC1	basic helix-loop-helix (bHLH) DNA-binding superfamily protein	PtGRF9b (Potri.012G022600)	PF00010	27.3.6	RNA.regulation of transcription.bHLH,Basic Helix-Loop-Helix family	transcription regulator activity, DNA-templated, regulation of transcription
Potri.014G028900.v3.0	AT5G09890.1		Protein kinase family protein	PtGRF9a (Potri.015G006200)	PF00069, PF00433	29.4	protein.postranslational modification	protein kinase activity, protein phosphorylation, ATP binding, protein serine/threonine kinase activity
Potri.014G028900.v3.0	AT5G09890.2		Protein kinase family protein	PtGRF9a (Potri.015G006200)	PF00069, PF00433	29.4	protein.postranslational modification	protein kinase activity, protein phosphorylation, ATP binding, protein serine/threonine kinase activity
Potri.014G029900.v3.0	AT4G33330.2	GUX2,PGSIP3	plant glycogenin-like starch initiation protein 3	BOTH	PF01501	10.3.2	cell wall.hemicellulose synthesis.glucuronoxylan	transferring glycosyl groups, transferase activity
Potri.014G034800.v3.0	AT5G42690.1		Protein of unknown function, DUF547	PtGRF9a (Potri.015G006200)	PF04784	35.2	not assigned.unknown
Potri.014G036200.v3.0	AT1G27040.1		Major facilitator superfamily protein	PtGRF9b (Potri.012G022600)	PF00854	34.13 : 34.4	transport.peptides and oligopeptides : transport.nitrate	membrane, transporter activity, oligopeptide transport
Potri.014G043600.v3.0	AT3G60190.1	ADL1E,ADL4,ADLP2,DL1E,DRP1E,EDR3	DYNAMIN-like 1E	PtGRF9a (Potri.015G006200)	PF01031, PF00350, PF02212	26.17	misc.dynamin	GTPase activity, GTP binding
Potri.014G043900.v3.0	AT1G44750.1	ATPUP11,PUP11	purine permease 11	PtGRF9a (Potri.015G006200)	PF03151	34.1	transport.nucleotides
Potri.014G049300.v3.0	AT4G17520.1		Hyaluronan mRNA binding family	PtGRF9a (Potri.015G006200)	PF04774, PF09598	27.4	RNA.RNA binding
Potri.014G056800.v3.0	AT2G44990.1	ATCCD7,CCD7,MAX3	carotenoid cleavage dioxygenase 7	PtGRF9b (Potri.012G022600)	PF03055	17.1.1	hormone metabolism.abscisic acid.synthesis-degradation
Potri.014G057700.v3.0	AT1G02065.1	SPL8	squamosa promoter binding protein-like 8	PtGRF9b (Potri.012G022600)	PF03110	33.3	development.squamosa promoter binding like (SPL)	nucleus, DNA binding
Potri.014G066700.v3.0	AT2G45190.1	AFO,FIL,YAB1	Plant-specific transcription factor YABBY family protein	BOTH	PF04690	27.3.10	RNA.regulation of transcription.C2C2(Zn) YABBY family
Potri.014G067300.v3.0	AT2G45240.1	MAP1A	methionine aminopeptidase 1A	PtGRF9a (Potri.015G006200)	PF01753, PF00557	29.5.7	protein.degradation.metalloprotease	cellular process, zinc ion binding
Potri.014G068200.v3.0	AT2G45290.1		Transketolase	PtGRF9a (Potri.015G006200)	PF02779, PF00456, PF02780	1.3.8 : 7.2.1	PS.calvin cycle.transketolase : OPP.non-reductive PP.transketolase	metabolic process, catalytic activity
Potri.014G070600.v3.0	AT3G60860.1		SEC7-like guanine nucleotide exchange family protein	PtGRF9a (Potri.015G006200)	PF09324, PF01369	30.5	signalling.G-proteins	intracellular, regulation of ARF protein signal transduction, ARF guanyl-nucleotide exchange factor activity
Potri.014G075000.v3.0	AT3G61180.1		RING/U-box superfamily protein	PtGRF9a (Potri.015G006200)	PF00097	29.5.11.4.2	protein.degradation.ubiquitin.E3.RING
Potri.014G077900.v3.0	AT4G25433.1		peptidoglycan-binding LysM domain-containing protein	PtGRF9a (Potri.015G006200)	PF01476	10.6	cell wall.degradation	cell wall macromolecule catabolic process
Potri.014G087600.v3.0	AT4G23470.1		PLAC8 family protein	PtGRF9a (Potri.015G006200)	PF04749	35.1.41 : 35.1.42	not assigned.no ontology.hydroxyproline rich proteins : not assigned.no ontology.proline rich family
Potri.014G091300.v3.0	AT2G46180.1		golgin candidate 4	PtGRF9a (Potri.015G006200)		31.4	cell.vesicle transport
Potri.014G097600.v3.0	AT3G61690.1		nucleotidyltransferases	PtGRF9a (Potri.015G006200)	PF01909	35.2	not assigned.unknown	nucleotidyltransferase activity
Potri.014G100900.v3.0	AT3G61850.1	DAG1	Dof-type zinc finger DNA-binding family protein	PtGRF9a (Potri.015G006200)	PF02701	27.3.8	RNA.regulation of transcription.C2C2(Zn) DOF zinc finger family	DNA-templated, zinc ion binding, regulation of transcription, DNA binding
Potri.014G100900.v3.0	AT3G61850.1	DAG1	Dof-type zinc finger DNA-binding family protein	PtGRF9a (Potri.015G006200)	PF02701	27.3.8	RNA.regulation of transcription.C2C2(Zn) DOF zinc finger family	DNA-templated, zinc ion binding, regulation of transcription, DNA binding
Potri.014G102500.v3.0	AT2G46630.1		no_descr	PtGRF9b (Potri.012G022600)		10.5.3	cell wall.cell wall proteins.LRR
Potri.014G105100.v3.0	AT2G46780.1		RNA-binding (RRM/RBD/RNP motifs) family protein	PtGRF9a (Potri.015G006200)	PF00076	27.4	RNA.RNA binding	nucleic acid binding
Potri.014G106000.v3.0	AT5G24470.1	APRR5,PRR5	pseudo-response regulator 9, pseudo-response regulator 5	PtGRF9a (Potri.015G006200)	PF00072, PF06203	27.3.66	RNA.regulation of transcription.Psudo ARR transcription factor family	DNA-templated, phosphorelay signal transduction system, phosphorelay response regulator activity, protein binding, regulation of transcription
Potri.014G106000.v3.0	AT5G24470.1	APRR5,PRR5	pseudo-response regulator 9, pseudo-response regulator 5	PtGRF9a (Potri.015G006200)	PF00072, PF06203	27.3.66	RNA.regulation of transcription.Psudo ARR transcription factor family	DNA-templated, phosphorelay signal transduction system, phosphorelay response regulator activity, protein binding, regulation of transcription
Potri.014G110000.v3.0	AT1G27680.1	APL2	ADPGLC-PPase large subunit	PtGRF9a (Potri.015G006200)	PF00483	2.1.2.1	major CHO metabolism.synthesis.starch.AGPase	biosynthetic process, nucleotidyltransferase activity
Potri.014G110100.v3.0	AT5G66460.1		Glycosyl hydrolase superfamily protein	PtGRF9a (Potri.015G006200)	PF00150	26.3 : 10.6.2	cell wall.degradation.mannan-xylose-arabinose-fucose : misc.gluco-, galacto- and mannosidases	hydrolyzing O-glycosyl compounds, carbohydrate metabolic process, hydrolase activity
Potri.014G111300.v3.0	AT2G46950.1	CYP709B2	family 709, polypeptide 2, subfamily B, cytochrome P450	PtGRF9a (Potri.015G006200)	PF00067	26.1	misc.cytochrome P450	heme binding, oxidoreductase activity, iron ion binding, electron carrier activity, with incorporation or reduction of molecular oxygen, acting on paired donors, oxidation-reduction process
Potri.014G114700.v3.0	AT4G01850.2	AtSAM2,MAT2,SAM-2,SAM2	S-adenosylmethionine synthetase 2	BOTH	PF00438, PF02772, PF02773	13.1.3.4.11 : 15.2 : 13.1.3.4	amino acid metabolism.synthesis.aspartate family.methionine.S-adenosylmethionine synthetase : metal handling.binding, chelation and storage : amino acid metabolism.synthesis.aspartate family.methionine	ATP binding, methionine adenosyltransferase activity, S-adenosylmethionine biosynthetic process
Potri.014G114700.v3.0	AT4G01850.2	AtSAM2,MAT2,SAM-2,SAM2	S-adenosylmethionine synthetase 2	BOTH	PF00438, PF02772, PF02773	13.1.3.4.11 : 15.2 : 13.1.3.4	amino acid metabolism.synthesis.aspartate family.methionine.S-adenosylmethionine synthetase : metal handling.binding, chelation and storage : amino acid metabolism.synthesis.aspartate family.methionine	ATP binding, methionine adenosyltransferase activity, S-adenosylmethionine biosynthetic process
Potri.014G119900.v3.0	AT2G47360.1		no_descr	BOTH		35.2	not assigned.unknown
Potri.014G121100.v3.0	AT2G47410.1		WD40/YVTN repeat-like-containing domain;Bromodomain	PtGRF9a (Potri.015G006200)	PF00439, PF00400	33.99	development.unspecified	protein binding
Potri.014G121100.v3.0	AT2G47410.1		WD40/YVTN repeat-like-containing domain;Bromodomain	PtGRF9a (Potri.015G006200)	PF00439, PF00400	33.99	development.unspecified	protein binding
Potri.014G123500.v3.0	AT5G61710.1		no_descr	PtGRF9b (Potri.012G022600)		35.2	not assigned.unknown
Potri.014G128100.v3.0	AT4G02390.1	APP,ATPARP1,PARP1,PP	poly(ADP-ribose) polymerase	PtGRF9a (Potri.015G006200)		35.2	not assigned.unknown
Potri.014G130700.v3.0	AT5G27720.1	emb1644	Small nuclear ribonucleoprotein family protein	PtGRF9a (Potri.015G006200)	PF01423	27.1	RNA.processing
Potri.014G132900.v3.0	AT3G62900.1		CW-type Zinc Finger	PtGRF9a (Potri.015G006200)	PF07496	35.2	not assigned.unknown	no_go, zinc ion binding
Potri.014G133800.v3.0	AT1G03020.1		Thioredoxin superfamily protein	PtGRF9a (Potri.015G006200)	PF00462	21.4	redox.glutaredoxins	cell redox homeostasis, protein disulfide oxidoreductase activity, electron carrier activity
Potri.014G135800.v3.0	AT4G03080.1		BRI1 suppressor 1 (BSU1)-like 1	PtGRF9a (Potri.015G006200)	PF00149	29.4	protein.postranslational modification	hydrolase activity
Potri.014G138100.v3.0	AT4G02930.1		GTP binding Elongation factor Tu family protein	PtGRF9a (Potri.015G006200)	PF00009, PF03143, PF03144	29.2.4	protein.synthesis.elongation	GTP binding, translational elongation, intracellular, GTPase activity, translation elongation factor activity
Potri.014G138400.v3.0	AT3G23590.1	MED33A,RFR1	REF4-related 1	PtGRF9a (Potri.015G006200)		27.2	RNA.transcription
Potri.014G139900.v3.0	AT1G52140.1		no_descr	BOTH		35.2	not assigned.unknown
Potri.014G139900.v3.0	AT1G52140.1		no_descr	BOTH		35.2	not assigned.unknown
Potri.014G146100.v3.0	AT3G23730.1	XTH16	xyloglucan endotransglucosylase/hydrolase 16	PtGRF9a (Potri.015G006200)	PF06955, PF00722	10.7	cell wall.modification	xyloglucan:xyloglucosyl transferase activity, hydrolase activity, cellular glucan metabolic process, apoplast, hydrolyzing O-glycosyl compounds, cell wall, carbohydrate metabolic process
Potri.014G169600.v3.0	at2g04350	LACS8	AMP-dependent synthetase and ligase family protein	PtGRF9a (Potri.015G006200)	PF00501	11.1.9	lipid metabolism.FA synthesis and FA elongation.long chain fatty acid CoA ligase	metabolic process, catalytic activity
Potri.014G169600.v3.0	at2g04350	LACS8	AMP-dependent synthetase and ligase family protein	PtGRF9a (Potri.015G006200)	PF00501	11.1.9	lipid metabolism.FA synthesis and FA elongation.long chain fatty acid CoA ligase	metabolic process, catalytic activity
Potri.014G170600.v3.0	AT3G07650.2	COL9	CONSTANS-like 9	PtGRF9a (Potri.015G006200)	PF00643, PF06203	27.3.7	RNA.regulation of transcription.C2C2(Zn) CO-like, Constans-like zinc finger family	intracellular, zinc ion binding, protein binding
Potri.014G170600.v3.0	AT3G07650.2	COL9	CONSTANS-like 9	PtGRF9a (Potri.015G006200)	PF00643, PF06203	27.3.7	RNA.regulation of transcription.C2C2(Zn) CO-like, Constans-like zinc finger family	intracellular, zinc ion binding, protein binding
Potri.014G178700.v3.0	AT5G27740.1		ATPase family associated with various cellular activities (AAA)	PtGRF9a (Potri.015G006200)	PF10424	35.2	not assigned.unknown	nucleus, DNA replication, DNA binding
Potri.014G180700.v3.0	AT1G45150.1		no_descr	PtGRF9a (Potri.015G006200)		35.2	not assigned.unknown
Potri.014G193100.v3.0	AT5G43950.1		Plant protein of unknown function (DUF946)	PtGRF9a (Potri.015G006200)	PF06101	35.2	not assigned.unknown
Potri.014G193500.v3.0	AT2G20330.1		Transducin/WD40 repeat-like superfamily protein	PtGRF9a (Potri.015G006200)	PF00400	33.99	development.unspecified	protein binding
Potri.014G193900.v3.0	AT1G04140.2		Transducin family protein WD-40 repeat family protein	PtGRF9a (Potri.015G006200)	PF00400	33.99	development.unspecified	protein binding
Potri.014G193900.v3.0	AT1G04140.1		Transducin family protein WD-40 repeat family protein	PtGRF9a (Potri.015G006200)	PF00400	33.99	development.unspecified	protein binding
Potri.015G003800.v3.0	AT4G27590.1		Heavy metal transport/detoxification superfamily protein	PtGRF9a (Potri.015G006200)	PF00403	15.2	metal handling.binding, chelation and storage	metal ion binding, metal ion transport
Potri.015G006200.v3.0	AT5G53660.1	AtGRF7,GRF7	growth-regulating factor 7	SELF	no_pfam, PF08880, PF08879	27.3.50	RNA.regulation of transcription.General Transcription	DNA-templated, nucleus, ATP binding, hydrolase activity, acting on acid anhydrides, in phosphorus-containing anhydrides, regulation of transcription, protein binding
Potri.015G017100.v3.0	AT5G53450.1		OBP3-responsive gene 1	PtGRF9a (Potri.015G006200)	PF00069, PF04755	29.4	protein.postranslational modification	protein phosphorylation, ATP binding, chloroplast, protein kinase activity, structural molecule activity
Potri.015G025900.v3.0	AT2G34790.1	EDA28,MEE23	FAD-binding Berberine family protein	PtGRF9b (Potri.012G022600)	PF08031, PF01565	26.8	misc.nitrilases, *nitrile lyases, berberine bridge enzymes, reticuline oxidases, troponine reductases	oxidation-reduction process, oxidoreductase activity, flavin adenine dinucleotide binding, UDP-N-acetylmuramate dehydrogenase activity
Potri.015G042300.v3.0	AT3G18170.1		Glycosyltransferase family 61 protein	PtGRF9a (Potri.015G006200)	PF04577	35.2	not assigned.unknown	transferring glycosyl groups, transferase activity
Potri.015G044600.v3.0	AT1G18370.1	ATNACK1,HIK,NACK1	ATP binding microtubule motor family protein	PtGRF9b (Potri.012G022600)	PF11995, PF00225	31.1	cell.organisation	microtubule motor activity, ATP binding, microtubule-based movement
Potri.015G045500.v3.0	AT5G16170.1		Core-2/I-branching beta-1, 6-N-acetylglucosaminyltransferase family protein	PtGRF9a (Potri.015G006200)	PF02485	35.2	not assigned.unknown	membrane, acetylglucosaminyltransferase activity
Potri.015G048400.v3.0				PtGRF9a (Potri.015G006200)		35.2	not assigned.unknown
Potri.015G048400.v3.0	AT2G03810.4		18S pre-ribosomal assembly protein gar2-related, no_descr	PtGRF9a (Potri.015G006200)		35.2	not assigned.unknown
Potri.015G048400.v3.0	AT2G03810.1		18S pre-ribosomal assembly protein gar2-related, no_descr	PtGRF9a (Potri.015G006200)		35.2	not assigned.unknown
Potri.015G048600.v3.0	AT5G60880.1	BASL	breaking of asymmetry in the stomatal lineage	PtGRF9b (Potri.012G022600)		35.2	not assigned.unknown
Potri.015G049200.v3.0				PtGRF9a (Potri.015G006200)		35.2	not assigned.unknown
Potri.015G059100.v3.0	AT1G26355.1	SP1L1	SPIRAL1-like1	PtGRF9a (Potri.015G006200)		35.2	not assigned.unknown
Potri.015G060900.v3.0	AT5G61340.1		no_descr	BOTH		35.2	not assigned.unknown
Potri.015G061600.v3.0	AT1G74360.1		Leucine-rich repeat protein kinase family protein	PtGRF9b (Potri.012G022600)	PF00069, PF00560, PF08263	17.3.2.1	hormone metabolism.brassinosteroid.signal transduction.BRI	protein kinase activity, protein phosphorylation, ATP binding, protein binding
Potri.015G062300.v3.0	AT3G47510.1		no_descr	BOTH		35.2	not assigned.unknown
Potri.015G071600.v3.0				PtGRF9a (Potri.015G006200)		35.2	not assigned.unknown
Potri.015G073300.v3.0	AT3G48030.1		hypoxia-responsive family protein zinc finger (C3HC4-type RING finger) family protein	PtGRF9a (Potri.015G006200)	PF04588	29.5.11.4.2	protein.degradation.ubiquitin.E3.RING
Potri.015G074300.v3.0	AT5G62850.1	AtVEX1	Nodulin MtN3 family protein	PtGRF9a (Potri.015G006200)	PF03083	33.99	development.unspecified	integral component of membrane
Potri.015G081000.v3.0	AT5G50130.1		NAD(P)-binding Rossmann-fold superfamily protein	PtGRF9a (Potri.015G006200)	PF00106	26.22	misc.short chain dehydrogenase/reductase (SDR)	metabolic process, oxidoreductase activity
Potri.015G086000.v3.0	AT1G13080.1	CYP71B2	polypeptide 2, subfamily B, family 71, cytochrome P450	PtGRF9a (Potri.015G006200)	PF00067	16.5.1.1.4.1 : 26.10	misc.cytochrome P450 : secondary metabolism.sulfur-containing.glucosinolates.synthesis.shared.CYP83B1 phenylacetaldoxime monooxygenase	heme binding, oxidoreductase activity, iron ion binding, electron carrier activity, with incorporation or reduction of molecular oxygen, acting on paired donors, oxidation-reduction process
Potri.015G091100.v3.0	AT3G48490.1		no_descr	PtGRF9a (Potri.015G006200)		35.2	not assigned.unknown
Potri.015G100300.v3.0	AT1G69040.2	ACR4	ACT domain repeat 4	PtGRF9a (Potri.015G006200)	PF01842	13.99	amino acid metabolism.misc	metabolic process, amino acid binding
Potri.015G101900.v3.0	AT3G26935.1		DHHC-type zinc finger family protein	PtGRF9a (Potri.015G006200)	PF01529	27.3.99	RNA.regulation of transcription.unclassified	zinc ion binding
Potri.015G105100.v3.0	AT5G50920.1		CLPC homologue 1	PtGRF9a (Potri.015G006200)	PF02861, PF07724, PF02151, PF10431, PF00004	29.5.5	protein.degradation.serine protease	DNA-templated, protein metabolic process, ATPase activity, ATP binding, nuclease activity, nucleotide-excision repair, transcription factor binding, DNA binding, regulation of transcription, protein binding
Potri.015G108500.v3.0	AT5G61820.1		no_descr	PtGRF9b (Potri.012G022600)	PF07712	35.2	not assigned.unknown
Potri.015G108600.v3.0	AT5G61820.1		no_descr	PtGRF9a (Potri.015G006200)	PF07712	35.2	not assigned.unknown
Potri.015G109600.v3.0	AT5G61750.1		RmlC-like cupins superfamily protein	PtGRF9b (Potri.012G022600)	PF00190	20.2.99	stress.abiotic.unspecified	nutrient reservoir activity
Potri.015G121200.v3.0	AT4G37760.1		squalene epoxidase 3	PtGRF9a (Potri.015G006200)	PF08491	17.3.1.2.99	hormone metabolism.brassinosteroid.synthesis-degradation.sterols.other	oxidation-reduction process, integral component of membrane, squalene monooxygenase activity, flavin adenine dinucleotide binding
Potri.015G124800.v3.0	AT2G35100.1	ARAD1	Exostosin family protein	PtGRF9a (Potri.015G006200)	PF03016	26.2	misc.UDP glucosyl and glucoronyl transferases	membrane
Potri.015G125400.v3.0	AT5G05010.2		clathrin adaptor complexes medium subunit family protein	PtGRF9a (Potri.015G006200)	PF01217, PF00928	31.4	cell.vesicle transport	clathrin adaptor complex, vesicle-mediated transport, intracellular protein transport, protein binding
Potri.015G125400.v3.0	AT5G05010.2		clathrin adaptor complexes medium subunit family protein	PtGRF9a (Potri.015G006200)	PF01217, PF00928	31.4	cell.vesicle transport	clathrin adaptor complex, vesicle-mediated transport, intracellular protein transport, protein binding
Potri.015G130300.v3.0	AT3G55254.1		Plant self-incompatibility protein S1 family	PtGRF9a (Potri.015G006200)	PF05938	35.1	not assigned.no ontology
Potri.015G132200.v3.0	AT5G62230.1	ERL1	ERECTA-like 1, ERECTA-like 2	PtGRF9a (Potri.015G006200)	PF00069, PF00560, PF08263	30.2.13	signalling.receptor kinases.leucine rich repeat XIII	protein kinase activity, protein phosphorylation, ATP binding, protein binding
Potri.015G132200.v3.0	AT5G62230.1	ERL1	ERECTA-like 1, ERECTA-like 2	PtGRF9a (Potri.015G006200)	PF00069, PF00560, PF08263	30.2.13	signalling.receptor kinases.leucine rich repeat XIII	protein kinase activity, protein phosphorylation, ATP binding, protein binding
Potri.015G137300.v3.0	AT5G51970.2		GroES-like zinc-binding alcohol dehydrogenase family protein	PtGRF9a (Potri.015G006200)		3.3	minor CHO metabolism.sugar alcohols
Potri.015G139000.v3.0	AT2G45750.1		S-adenosyl-L-methionine-dependent methyltransferases superfamily protein	PtGRF9a (Potri.015G006200)	PF03141	20.2.3	stress.abiotic.drought/salt	metabolic process, methyltransferase activity
Potri.015G139800.v3.0	AT3G48890.1	ATMAPR3,ATMP2,MAPR3,MSBP2	membrane-associated progesterone binding protein 3	PtGRF9a (Potri.015G006200)	PF00173	21.2	redox.ascorbate and glutathione	heme binding
Potri.015G145300.v3.0	AT4G20850.1		tripeptidyl peptidase ii	PtGRF9b (Potri.012G022600)	PF00082, PF12580	29.5.5	protein.degradation.serine protease	serine-type endopeptidase activity, proteolysis
Potri.016G001700.v3.0	AT5G47780.1	GAUT4	galacturonosyltransferase 4	PtGRF9a (Potri.015G006200)	PF01501	26.2	misc.UDP glucosyl and glucoronyl transferases	transferring glycosyl groups, transferase activity
Potri.016G002100.v3.0	AT3G13300.1	VCS	Transducin/WD40 repeat-like superfamily protein	PtGRF9a (Potri.015G006200)	PF00400	33.99 : 27.1	development.unspecified : RNA.processing	protein binding
Potri.016G002100.v3.0	AT3G13300.1	VCS	Transducin/WD40 repeat-like superfamily protein	PtGRF9a (Potri.015G006200)	PF00400	33.99 : 27.1	development.unspecified : RNA.processing	protein binding
Potri.016G003300.v3.0	AT1G21430.1	YUC11	Flavin-binding monooxygenase family protein	PtGRF9a (Potri.015G006200)	PF00743	26.7	misc.oxidases - copper, flavone etc	flavin adenine dinucleotide binding, NADP binding, oxidoreductase activity, N, N-dimethylaniline monooxygenase activity, oxidation-reduction process
Potri.016G006200.v3.0	AT5G47635.1		Pollen Ole e 1 allergen and extensin family protein	PtGRF9b (Potri.012G022600)	PF01190	35.2	not assigned.unknown
Potri.016G010300.v3.0	AT5G47520.1	AtRABA5a,RABA5a	RAB GTPase homolog A5A	PtGRF9a (Potri.015G006200)	PF00071	30.5	signalling.G-proteins	nucleus, small GTPase mediated signal transduction, GTP binding, intracellular, cytoplasm
Potri.016G011500.v3.0				PtGRF9b (Potri.012G022600)		35.2	not assigned.unknown
Potri.016G013400.v3.0	AT4G22360.1		SWIB complex BAF60b domain-containing protein	PtGRF9b (Potri.012G022600)	PF02201, PF08766	35.1	not assigned.no ontology	protein binding
Potri.016G014700.v3.0	AT3G51970.1	ASAT1,ATASAT1,ATSAT1	acyl-CoA sterol acyl transferase 1	PtGRF9b (Potri.012G022600)	PF03062	16.7	secondary metabolism.wax
Potri.016G018700.v3.0	AT2G32240.1		no_descr	PtGRF9b (Potri.012G022600)		35.2	not assigned.unknown
Potri.016G027700.v3.0	AT3G42170.1		BED zinc finger ;hAT family dimerisation domain	PtGRF9a (Potri.015G006200)	PF05699, PF02892	28.99	DNA.unspecified	protein dimerization activity, DNA binding
Potri.016G029600.v3.0	AT3G56880.1		VQ motif-containing protein	PtGRF9a (Potri.015G006200)	PF05678	35.1	not assigned.no ontology
Potri.016G031600.v3.0	AT3G11980.1	FAR2,MS2	Jojoba acyl CoA reductase-related male sterility protein	PtGRF9a (Potri.015G006200)	PF07993, PF03015	33.99	development.unspecified	acting on the aldehyde or oxo group of donors, oxidoreductase activity, oxidation-reduction process, NAD or NADP as acceptor
Potri.016G032500.v3.0	AT3G56680.1		Single-stranded nucleic acid binding R3H protein	PtGRF9a (Potri.015G006200)		35.2	not assigned.unknown
Potri.016G034200.v3.0	AT4G09550.1	ATGIP1,GIP1	AtGCP3 interacting protein 1	PtGRF9a (Potri.015G006200)	PF12554	35.2	not assigned.unknown
Potri.016G035300.v3.0	AT1G73590.1	ATPIN1,PIN1	Auxin efflux carrier family protein	PtGRF9a (Potri.015G006200)	PF03547	17.2.2	hormone metabolism.auxin.signal transduction	transmembrane transport, integral component of membrane
Potri.016G039100.v3.0	AT3G50120.1		Plant protein of unknown function (DUF247)	PtGRF9a (Potri.015G006200)	PF03140	35.2	not assigned.unknown
Potri.016G042900.v3.0	AT4G35270.1		Plant regulator RWP-RK family protein	PtGRF9a (Potri.015G006200)	PF02042, PF00564	27.3.60	RNA.regulation of transcription.NIN-like bZIP-related family	protein binding
Potri.016G043400.v3.0	AT2G41540.1	GPDHC1	6-phosphogluconate dehydrogenase family protein	PtGRF9a (Potri.015G006200)	PF01210, PF07479	11.5.2	lipid metabolism.glyceral metabolism.Glycerol-3-phosphate dehydrogenase (NAD+)	glycerol-3-phosphate catabolic process, acting on CH-OH group of donors, oxidoreductase activity, glycerol-3-phosphate dehydrogenase [NAD+] activity, NAD or NADP as acceptor, glycerol-3-phosphate dehydrogenase complex, acting on the CH-OH group of donors, oxidation-reduction process, cytoplasm, glycerol-3-phosphate metabolic process, carbohydrate metabolic process, NAD binding
Potri.016G045400.v3.0	AT2G42080.1		Chaperone DnaJ-domain superfamily protein	PtGRF9b (Potri.012G022600)	PF00226	20.2.1	stress.abiotic.heat	heat shock protein binding
Potri.016G049300.v3.0	AT5G06850.1		C2 calcium/lipid-binding plant phosphoribosyltransferase family protein	PtGRF9b (Potri.012G022600)	PF08372, PF00168	35.1.19	not assigned.no ontology.C2 domain-containing protein	protein binding
Potri.016G055900.v3.0	AT3G57450.1		no_descr	PtGRF9a (Potri.015G006200)		35.2	not assigned.unknown
Potri.016G059600.v3.0	AT2G41970.1		Protein kinase superfamily protein	PtGRF9b (Potri.012G022600)	PF07714	29.4.1.58	protein.postranslational modification.kinase.receptor like cytoplasmatic kinase VIII	protein kinase activity, protein phosphorylation, ATP binding
Potri.016G067400.v3.0	AT5G22030.1	UBP8	ubiquitin-specific protease 8	PtGRF9b (Potri.012G022600)	PF00443	29.5.11	protein.degradation.ubiquitin	ubiquitin-dependent protein catabolic process, ubiquitin thiolesterase activity
Potri.016G080700.v3.0	AT1G07710.1		Ankyrin repeat family protein	PtGRF9a (Potri.015G006200)	PF00023	31.1	cell.organisation	protein binding
Potri.016G081100.v3.0	AT3G11130.1		Clathrin, heavy chain	PtGRF9a (Potri.015G006200)		31.4	cell.vesicle transport
Potri.016G082100.v3.0	AT2G37330.1	ALS3	aluminum sensitive 3	PtGRF9a (Potri.015G006200)	PF03649	33.99 : 34.12 : 15.3	transport.metal : metal handling.regulation : development.unspecified
Potri.016G082700.v3.0	AT2G37300.2		no_descr	PtGRF9a (Potri.015G006200)		35.2	not assigned.unknown
Potri.016G086400.v3.0	AT2G37090.1	IRX9	Nucleotide-diphospho-sugar transferases superfamily protein	BOTH	PF03360	10.3.2	cell wall.hemicellulose synthesis.glucuronoxylan	membrane, galactosylgalactosylxylosylprotein 3-beta-glucuronosyltransferase activity
Potri.016G090500.v3.0	AT2G37210.1		lysine decarboxylase family protein	PtGRF9a (Potri.015G006200)	PF03641	35.2	not assigned.unknown
Potri.016G100900.v3.0	AT2G37710.1	RLK	receptor lectin kinase	PtGRF9a (Potri.015G006200)	PF00139, PF07714	26.16	misc.myrosinases-lectin-jacalin	protein kinase activity, protein phosphorylation, ATP binding, binding
Potri.016G101200.v3.0	AT2G37730.1		Protein of unknown function (DUF604)	PtGRF9b (Potri.012G022600)	PF04646	35.1	not assigned.no ontology	transferring glycosyl groups, membrane, transferase activity
Potri.016G101900.v3.0	AT2G37750.1		no_descr	BOTH		35.2	not assigned.unknown
Potri.016G103500.v3.0	AT3G53960.1		Major facilitator superfamily protein	PtGRF9b (Potri.012G022600)	PF00854	34.13	transport.peptides and oligopeptides	membrane, transporter activity, transmembrane transport, integral component of membrane, oligopeptide transport
Potri.016G113600.v3.0	AT2G38120.1	AUX1,MAP1,PIR1,WAV5	Transmembrane amino acid transporter family protein	PtGRF9b (Potri.012G022600)	PF01490	34.99 : 17.2.2 : 34.3	hormone metabolism.auxin.signal transduction : transport.misc : transport.amino acids
Potri.016G114500.v3.0	AT5G01260.2		no_descr, Carbohydrate-binding-like fold	PtGRF9a (Potri.015G006200)	PF00686	2.2.2.4	major CHO metabolism.degradation.starch.D enzyme	no_go, starch binding, carbohydrate metabolic process, catalytic activity
Potri.016G114500.v3.0				PtGRF9a (Potri.015G006200)	PF00686	2.2.2.4	major CHO metabolism.degradation.starch.D enzyme	no_go, starch binding, carbohydrate metabolic process, catalytic activity
Potri.016G125500.v3.0	AT2G38320.1	TBL34	TRICHOME BIREFRINGENCE-LIKE 34	BOTH	PF03005	35.2	not assigned.unknown
Potri.016G127800.v3.0	AT5G01680.1	ATCHX26,CHX26	cation/H+ exchanger 26	PtGRF9b (Potri.012G022600)	PF00999	34.12	transport.metal	transmembrane transport, integral component of membrane, cation transport, solute:proton antiporter activity
Potri.016G129800.v3.0	ATCG01060.1		iron-sulfur cluster binding;electron carriers;4 iron, 4 sulfur cluster binding	PtGRF9a (Potri.015G006200)		1.1.2.2	PS.lightreaction.photosystem I.PSI polypeptide subunits
Potri.016G134600.v3.0	AT3G51630.2		with no lysine (K) kinase 5	PtGRF9a (Potri.015G006200)	PF00069	30.6	signalling.MAP kinases	protein kinase activity, protein phosphorylation, ATP binding
Potri.016G135400.v3.0	AT2G38540.1	ATLTP1,LP1,LTP1	lipid transfer protein 1	PtGRF9a (Potri.015G006200)	PF00234	11.6	lipid metabolism.lipid transfer proteins etc
Potri.017G013400.v3.0	AT1G03790.1	SOM	Zinc finger C-x8-C-x5-C-x3-H type family protein	BOTH	PF00642	27.3.12	RNA.regulation of transcription.C3H zinc finger family	nucleic acid binding, zinc ion binding
Potri.017G014200.v3.0	AT5G36160.1		Tyrosine transaminase family protein	PtGRF9a (Potri.015G006200)	PF00155	13.2.6.2 : 16.1.3 : 16.5.1.1.4.2	amino acid metabolism.degradation.aromatic aa.tyrosine : secondary metabolism.isoprenoids.tocopherol biosynthesis : secondary metabolism.sulfur-containing.glucosinolates.synthesis.shared.alkylthiohydroximate C-S lyase	biosynthetic process, lyase activity, metabolic process, transferring nitrogenous groups, pyridoxal phosphate binding, cellular amino acid metabolic process, transferase activity
Potri.017G014800.v3.0	AT2G20580.1	ATRPN1A,RPN1A	26S proteasome regulatory subunit S2 1A	PtGRF9a (Potri.015G006200)	PF01851	29.5.11.20	protein.degradation.ubiquitin.proteasom
Potri.017G032700.v3.0	AT1G05680.1	UGT74E2	Uridine diphosphate glycosyltransferase 74E2	PtGRF9b (Potri.012G022600)	PF00201	26.2 : 17.8.1 : 17.8.1.1.5	hormone metabolism.salicylic acid.synthesis-degradation : misc.UDP glucosyl and glucoronyl transferases : hormone metabolism.salicylic acid.synthesis-degradation.synthesis.SA glucosyltransferase ester and ether bond making SGE, SAG	metabolic process, transferring hexosyl groups, lipid glycosylation, transferase activity, carbohydrate metabolic process, carbohydrate binding
Potri.017G042800.v3.0	AT5G49690.1		UDP-Glycosyltransferase superfamily protein	PtGRF9a (Potri.015G006200)	PF00201	16.8.1.12 : 16.8.1	secondary metabolism.flavonoids.anthocyanins.anthocyanidin 3-O-glucosyltransferase : secondary metabolism.flavonoids.anthocyanins	transferase activity, metabolic process, transferring hexosyl groups
Potri.017G051300.v3.0	AT1G17840.1	ABCG11,ATWBC11,COF1,DSO,WBC11	white-brown complex homolog protein 11	PtGRF9a (Potri.015G006200)	PF01061, PF00005	34.16	transport.ABC transporters and multidrug resistance systems	membrane, ATPase activity, ATP binding
Potri.017G052100.v3.0	AT1G22360.1	AtUGT85A2,UGT85A2	UDP-glucosyl transferase 85A2	PtGRF9a (Potri.015G006200)	PF00201	26.2 : 17.4.1	hormone metabolism.cytokinin.synthesis-degradation : misc.UDP glucosyl and glucoronyl transferases	transferase activity, metabolic process, transferring hexosyl groups
Potri.017G058100.v3.0	AT5G39820.1	anac094,NAC094	NAC domain containing protein 94	PtGRF9a (Potri.015G006200)	PF02365	35.2	not assigned.unknown	DNA-templated, regulation of transcription, DNA binding
Potri.017G062200.v3.0	AT5G41130.1		Esterase/lipase/thioesterase family protein	PtGRF9a (Potri.015G006200)	PF03982, PF00561	26.5 : 11.7	lipid metabolism.unassigned : misc.acyl transferases	transferase activity, transferring acyl groups other than amino-acyl groups
Potri.017G071700.v3.0	AT5G14680.1		Adenine nucleotide alpha hydrolases-like superfamily protein	PtGRF9a (Potri.015G006200)	PF00582	20.2.99	stress.abiotic.unspecified	response to stress
Potri.017G074000.v3.0	AT3G28345.1		ABC transporter family protein	PtGRF9a (Potri.015G006200)	PF00664, PF00005	34.16	transport.ABC transporters and multidrug resistance systems	ATPase activity, ATP binding, coupled to transmembrane movement of substances, transmembrane transport, kinase activity, integral component of membrane, transport
Potri.017G079600.v3.0	AT1G74690.1		IQ-domain 31	PtGRF9b (Potri.012G022600)	PF00612	30.3	signalling.calcium	protein binding
Potri.017G087700.v3.0	AT5G39510.1	ATVTI11,ATVTI1A,SGR4,VTI11,VTI1A,ZIG,ZIG1	Vesicle transport v-SNARE family protein	PtGRF9a (Potri.015G006200)	PF12352, PF05008	31.4	cell.vesicle transport	membrane, intracellular protein transport
Potri.017G093500.v3.0	AT5G39220.1		alpha/beta-Hydrolases superfamily protein	PtGRF9a (Potri.015G006200)	PF00561	35.1	not assigned.no ontology
Potri.017G101100.v3.0	AT3G02260.1		auxin transport protein (BIG)	PtGRF9a (Potri.015G006200)	PF00569	17.2.2	hormone metabolism.auxin.signal transduction	zinc ion binding
Potri.017G102800.v3.0	AT2G40830.1	RHC1A	RING-H2 finger C1A	PtGRF9a (Potri.015G006200)	PF00097	27.3.99 : 29.5.11.4.2	RNA.regulation of transcription.unclassified : protein.degradation.ubiquitin.E3.RING
Potri.017G108800.v3.0	AT3G02470.3	SAMDC	S-adenosylmethionine decarboxylase	PtGRF9a (Potri.015G006200)	PF01536	22.1.2	polyamine metabolism.synthesis.SAM decarboxylase	spermine biosynthetic process, spermidine biosynthetic process, adenosylmethionine decarboxylase activity
Potri.017G109600.v3.0	AT5G38530.1	TSBtype2	tryptophan synthase beta type 2	PtGRF9b (Potri.012G022600)	PF00291	13.1.6.5.5	amino acid metabolism.synthesis.aromatic aa.tryptophan.tryptophan synthase	pyridoxal phosphate binding, metabolic process, catalytic activity
Potri.017G112900.v3.0	AT5G38510.2		Rhomboid-related intramembrane serine protease family protein	PtGRF9a (Potri.015G006200)	PF01694	29.5.5	protein.degradation.serine protease	integral component of membrane, serine-type endopeptidase activity, proteolysis
Potri.017G129700.v3.0	AT2G01918.1	PQL3	PsbQ-like 3	PtGRF9a (Potri.015G006200)	PF05757	1.1.1.2	PS.lightreaction.photosystem II.PSII polypeptide subunits	photosystem II, calcium ion binding, extrinsic component of membrane, photosystem II oxygen evolving complex, photosynthesis
Potri.017G141900.v3.0	AT1G02260.1		Divalent ion symporter	PtGRF9a (Potri.015G006200)	PF03600	35.1	not assigned.no ontology	arsenite transmembrane transporter activity, citrate transport, C4-dicarboxylate transport, citrate transmembrane transporter activity, sodium:proton antiporter activity, transmembrane transport, sodium ion transport, integral component of membrane, C4-dicarboxylate transmembrane transporter activity
Potri.017G149800.v3.0	AT4G11260.1	ATSGT1B,EDM1,ETA3,RPR1,SGT1B	phosphatase-related	PtGRF9a (Potri.015G006200)	PF04969, PF05002	29.4	protein.postranslational modification
Potri.017G151600.v3.0	AT1G65730.1		YELLOW STRIPE like 7	PtGRF9a (Potri.015G006200)	PF03169	34.13	transport.peptides and oligopeptides	transmembrane transport
Potri.018G002800.v3.0	AT4G31270.1		sequence-specific DNA binding transcription factors	PtGRF9a (Potri.015G006200)		27.3.30	RNA.regulation of transcription.Trihelix, Triple-Helix transcription factor family
Potri.018G010000.v3.0	AT2G29120.1		glutamate receptor 2.7	PtGRF9a (Potri.015G006200)	PF01094, PF00060, PF00497	30.1	signalling.in sugar and nutrient physiology	membrane, transporter activity, extracellular-glutamate-gated ion channel activity, ionotropic glutamate receptor activity, outer membrane-bounded periplasmic space, transport
Potri.018G014400.v3.0	AT3G15980.5		beta\' subunit, Coatomer	PtGRF9a (Potri.015G006200)	PF00400	31.4	cell.vesicle transport	protein binding
Potri.018G015200.v3.0	AT5G27640.1	ATEIF3B-1,ATTIF3B1,EIF3B,EIF3B-1,TIF3B1	translation initiation factor 3B1	PtGRF9a (Potri.015G006200)	PF00076, PF08662	29.2.3	protein.synthesis.initiation	RNA binding, translation initiation factor activity, nucleic acid binding, translational initiation
Potri.018G017200.v3.0	AT5G25060.1		RNA recognition motif (RRM)-containing protein	PtGRF9a (Potri.015G006200)	PF08312, PF00076, PF01805	27.4	RNA.RNA binding	RNA binding, nucleic acid binding, RNA processing
Potri.018G018400.v3.0	AT5G10840.1		Endomembrane protein 70 protein family	PtGRF9a (Potri.015G006200)	PF02990	28.99	DNA.unspecified	integral component of membrane
Potri.018G022500.v3.0	AT5G11040.1	AtTRS120,TRS120	TRS120	PtGRF9a (Potri.015G006200)	PF08626	35.1	not assigned.no ontology
Potri.018G025600.v3.0	AT2G25320.1		TRAF-like family protein	PtGRF9a (Potri.015G006200)	PF00917	35.1	not assigned.no ontology	protein binding
Potri.018G028800.v3.0	AT5G06740.1		Concanavalin A-like lectin protein kinase family protein	PtGRF9a (Potri.015G006200)	PF00069, PF00139	30.2.19	signalling.receptor kinases.legume-lectin	protein kinase activity, protein phosphorylation, ATP binding, binding
Potri.018G033200.v3.0	AT5G11320.1	YUC4	Flavin-binding monooxygenase family protein	PtGRF9a (Potri.015G006200)	PF00743	26.7	misc.oxidases - copper, flavone etc	flavin adenine dinucleotide binding, NADP binding, oxidoreductase activity, N, N-dimethylaniline monooxygenase activity, oxidation-reduction process
Potri.018G035000.v3.0	AT4G32630.1		ArfGap/RecO-like zinc finger domain-containing protein	PtGRF9b (Potri.012G022600)	PF01412	30.5	signalling.G-proteins	GTPase activator activity, zinc ion binding, regulation of GTPase activity
Potri.018G036600.v3.0	AT4G32700.2	TEB	helicases;ATP-dependent helicases;nucleic acid binding;ATP binding;DNA-directed DNA polymerases;DNA binding	PtGRF9a (Potri.015G006200)	PF00270, PF00271, PF00476	28.1	DNA.synthesis/chromatin structure	ATP binding, nucleic acid binding, helicase activity, DNA-directed DNA polymerase activity, ATP-dependent helicase activity, DNA replication, DNA binding
Potri.018G040200.v3.0	AT4G32770		tocopherol cyclase, chloroplast vitamin E deficient 1 (VTE1) sucrose export defective 1 (SXD1)	BOTH		16.1.3.4	secondary metabolism.isoprenoids.tocopherol biosynthesis.tocopherol cyclase
Potri.018G054700.v3.0	AT4G32980.1		homeobox gene 1	PtGRF9a (Potri.015G006200)	PF07526, PF00046	27.3.22	RNA.regulation of transcription.HB,Homeobox transcription factor family	DNA-templated, sequence-specific DNA binding, sequence-specific DNA binding transcription factor activity, regulation of transcription
Potri.018G081600.v3.0	AT3G24570.1		Peroxisomal membrane 22 kDa (Mpv17/PMP22) family protein	PtGRF9b (Potri.012G022600)	PF04117	29.3.5	protein.targeting.peroxisomes	integral component of membrane
Potri.018G090300.v3.0	AT2G18960.1	AHA1,HA1,OST2,PMA	H(+)-ATPase 1	PtGRF9b (Potri.012G022600)	PF00690, PF00702, PF00122	34.1 : 34.1.2	transport.p- and v-ATPases : transport.p- and v-ATPases.H+-exporting ATPase	phosphorylative mechanism, membrane, ATPase activity, coupled to transmembrane movement of ions, ATP biosynthetic process, nucleotide binding, metal ion binding, metabolic process, cation transport, catalytic activity
Potri.018G098500.v3.0	AT4G30400.1		RING/U-box superfamily protein	PtGRF9a (Potri.015G006200)	PF00097	29.5.11.4.2	protein.degradation.ubiquitin.E3.RING
Potri.018G100500.v3.0	AT2G23910		NAD(P)-binding Rossmann-fold superfamily protein	PtGRF9a (Potri.015G006200)	PF01370	16.2 : 16.2.1.7	secondary metabolism.phenylpropanoids.lignin biosynthesis.CCR1 : secondary metabolism.phenylpropanoids	oxidoreductase activity, NAD or NADP as acceptor, 3-beta-hydroxy-delta5-steroid dehydrogenase activity, acting on the CH-OH group of donors, coenzyme binding, cellular metabolic process, steroid biosynthetic process, oxidation-reduction process, catalytic activity
Potri.018G104100.v3.0	AT5G57870.2	eIFiso4G1	MIF4G domain-containing protein MA3 domain-containing protein	PtGRF9a (Potri.015G006200)	PF02854, PF02847	29.2.3	protein.synthesis.initiation	RNA metabolic process, protein binding
Potri.018G107700.v3.0	AT4G30950.1	FAD6,FADC,SFD4	fatty acid desaturase 6	PtGRF9a (Potri.015G006200)	PF00487	11.2.4	lipid metabolism.FA desaturation.omega 6 desaturase	lipid metabolic process, oxidoreductase activity, oxidation-reduction process
Potri.018G109200.v3.0	at1g51120		AP2/B3 transcription factor family protein	PtGRF9a (Potri.015G006200)	PF00388, PF00847, PF02362	27.3.3	RNA.regulation of transcription.AP2/EREBP, APETALA2/Ethylene-responsive element binding protein family	DNA-templated, phospholipase C activity, lipid metabolic process, sequence-specific DNA binding transcription factor activity, intracellular signal transduction, regulation of transcription, DNA binding
Potri.018G111700.v3.0	AT4G11530.1	CRK34	cysteine-rich RLK (RECEPTOR-like protein kinase) 34	PtGRF9a (Potri.015G006200)	PF00704, PF00069	30.2.17 : 20 : 30.2.24 : 29.4	protein.postranslational modification : stress : signalling.receptor kinases.S-locus glycoprotein like : signalling.receptor kinases.DUF 26	protein phosphorylation, ATP binding, hydrolase activity, protein kinase activity, hydrolyzing O-glycosyl compounds, carbohydrate metabolic process
Potri.018G124700.v3.0	AT5G20280.1		sucrose phosphate synthase 1F	PtGRF9a (Potri.015G006200)	PF00534, PF05116	2.1.1.1	major CHO metabolism.synthesis.sucrose.SPS	biosynthetic process
Potri.018G124800.v3.0	AT3G42180.1		Exostosin family protein	PtGRF9a (Potri.015G006200)	PF03006, PF03016	26.2	misc.UDP glucosyl and glucoronyl transferases	membrane, integral component of membrane
Potri.018G124900.v3.0	AT5G20260.1		Exostosin family protein	PtGRF9a (Potri.015G006200)	PF03016	10.3 : 26.2	cell wall.hemicellulose synthesis : misc.UDP glucosyl and glucoronyl transferases	membrane
Potri.018G125900.v3.0	AT5G11150.1	ATVAMP713,VAMP713	vesicle-associated membrane protein 713	PtGRF9a (Potri.015G006200)	PF00957	31.4	cell.vesicle transport	vesicle-mediated transport, integral component of membrane
Potri.018G127800.v3.0	AT1G04550.2	BDL,IAA12	AUX/IAA transcriptional regulator family protein, indole-3-acetic acid inducible 11	PtGRF9a (Potri.015G006200)	PF02309	27.3.40 : 17.2.3	RNA.regulation of transcription.Aux/IAA family : hormone metabolism.auxin.induced-regulated-responsive-activated	DNA-templated, nucleus, regulation of transcription
Potri.018G127800.v3.0	AT1G04550.2	BDL,IAA12	AUX/IAA transcriptional regulator family protein, indole-3-acetic acid inducible 11	PtGRF9a (Potri.015G006200)	PF02309	27.3.40 : 17.2.3	RNA.regulation of transcription.Aux/IAA family : hormone metabolism.auxin.induced-regulated-responsive-activated	DNA-templated, nucleus, regulation of transcription
Potri.018G141700.v3.0	AT5G57150.1		basic helix-loop-helix (bHLH) DNA-binding superfamily protein	PtGRF9a (Potri.015G006200)	PF00010	27.3.6	RNA.regulation of transcription.bHLH,Basic Helix-Loop-Helix family	transcription regulator activity, DNA-templated, regulation of transcription
Potri.018G141700.v3.0	AT5G57150.2		basic helix-loop-helix (bHLH) DNA-binding superfamily protein	PtGRF9a (Potri.015G006200)	PF00010	27.3.6	RNA.regulation of transcription.bHLH,Basic Helix-Loop-Helix family	transcription regulator activity, DNA-templated, regulation of transcription
Potri.018G152400.v3.0	AT1G17820.1		Putative integral membrane protein conserved region (DUF2404)	PtGRF9a (Potri.015G006200)	PF10296	35.2	not assigned.unknown
Potri.019G001800.v3.0	AT5G63710.1		Leucine-rich repeat protein kinase family protein	PtGRF9a (Potri.015G006200)	PF00560, PF07714	30.2.2	signalling.receptor kinases.leucine rich repeat II	protein kinase activity, protein phosphorylation, ATP binding, protein binding
Potri.019G004100.v3.0	AT5G64700.1		nodulin MtN21 EamA-like transporter family protein	PtGRF9a (Potri.015G006200)	PF00892	33.99	development.unspecified	membrane
Potri.019G004800.v3.0	AT3G14840.2		Leucine-rich repeat transmembrane protein kinase	PtGRF9a (Potri.015G006200)	PF11721, PF00560	30.2.8.2	signalling.receptor kinases.leucine rich repeat VIII.VIII-2	protein binding
Potri.019G009900.v3.0				PtGRF9a (Potri.015G006200)		35.2	not assigned.unknown
Potri.019G021700.v3.0	AT1G08590.1		Leucine-rich receptor-like protein kinase family protein	PtGRF9b (Potri.012G022600)	PF00069, PF00560, PF08263	30.2.11	signalling.receptor kinases.leucine rich repeat XI	protein kinase activity, protein phosphorylation, ATP binding, protein binding
Potri.019G022200.v3.0	AT5G04370.1		S-adenosyl-L-methionine-dependent methyltransferases superfamily protein	PtGRF9a (Potri.015G006200)	PF03492	17.8.1.1.7 : 17.8.1	hormone metabolism.salicylic acid.synthesis-degradation : hormone metabolism.salicylic acid.synthesis-degradation.synthesis.methyl-SA methylesterase	methyltransferase activity
Potri.019G022200.v3.0	AT3G11480.1		S-adenosyl-L-methionine-dependent methyltransferases superfamily protein	PtGRF9a (Potri.015G006200)	PF03492	17.8.1.1.7 : 17.8.1	hormone metabolism.salicylic acid.synthesis-degradation : hormone metabolism.salicylic acid.synthesis-degradation.synthesis.methyl-SA methylesterase	methyltransferase activity
Potri.019G032500.v3.0	AT5G56340.1		RING/U-box superfamily protein	PtGRF9a (Potri.015G006200)	PF00097	29.5.11.4.2	protein.degradation.ubiquitin.E3.RING
Potri.019G033200.v3.0	AT2G23840.1		HNH endonuclease	PtGRF9a (Potri.015G006200)	PF01844	28.1	DNA.synthesis/chromatin structure	no_go, nucleic acid binding, endonuclease activity
Potri.019G038200.v3.0	AT5G17920.1		Cobalamin-independent synthase family protein	PtGRF9b (Potri.012G022600)	PF01717, PF08267	13.1.3.4	amino acid metabolism.synthesis.aspartate family.methionine	methionine biosynthetic process, cellular amino acid biosynthetic process, zinc ion binding, 5-methyltetrahydropteroyltriglutamate-homocysteine S-methyltransferase activity
Potri.019G038200.v3.0	AT5G17920.2		Cobalamin-independent synthase family protein	PtGRF9b (Potri.012G022600)	PF01717, PF08267	13.1.3.4	amino acid metabolism.synthesis.aspartate family.methionine	methionine biosynthetic process, cellular amino acid biosynthetic process, zinc ion binding, 5-methyltetrahydropteroyltriglutamate-homocysteine S-methyltransferase activity
Potri.019G055800.v3.0	AT2G40460.1		Major facilitator superfamily protein	PtGRF9a (Potri.015G006200)	PF00854	34.13	transport.peptides and oligopeptides	membrane, transporter activity, oligopeptide transport
Potri.019G061700.v3.0	AT3G10870.1	ATMES17,MES17	methyl esterase 17	PtGRF9a (Potri.015G006200)	PF00561	17.2	hormone metabolism.auxin
Potri.019G067600.v3.0	AT1G71250.1		GDSL-like Lipase/Acylhydrolase superfamily protein	PtGRF9a (Potri.015G006200)	PF00657	26.28	misc.GDSL-motif lipase	acting on ester bonds, lipid metabolic process, hydrolase activity
Potri.019G068100.v3.0	AT5G16370.1	AAE5	acyl activating enzyme 5	BOTH	PF00501	11.1.8	lipid metabolism.FA synthesis and FA elongation.acyl coa ligase	metabolic process, catalytic activity
Potri.019G068800.v3.0	AT1G66350.1		RGA-like 1	PtGRF9a (Potri.015G006200)	PF03514	27.3.21	RNA.regulation of transcription.GRAS transcription factor family
Potri.019G075700.v3.0	AT1G24160.2		no_descr	PtGRF9a (Potri.015G006200)		35.2	not assigned.unknown
Potri.019G075700.v3.0	AT1G24160.1		no_descr	PtGRF9a (Potri.015G006200)		35.2	not assigned.unknown
Potri.019G083000.v3.0	AT1G71960.1	ABCG25,ATABCG25	ATP-binding casette family G25	BOTH	PF01061, PF00005	34.16	transport.ABC transporters and multidrug resistance systems	membrane, ATPase activity, ATP binding
Potri.019G102500.v3.0	AT1G65690.1		Late embryogenesis abundant (LEA) hydroxyproline-rich glycoprotein family	PtGRF9a (Potri.015G006200)		20.1	stress.biotic
Potri.019G103500.v3.0	AT4G03400.1	DFL2,GH3-10	Auxin-responsive GH3 family protein	PtGRF9a (Potri.015G006200)	PF03321	17.2.3	hormone metabolism.auxin.induced-regulated-responsive-activated
Potri.019G109900.v3.0	AT4G29990.1		Leucine-rich repeat transmembrane protein kinase protein	PtGRF9a (Potri.015G006200)	PF00560, PF07714	30.2.1 : 30.2.99 : 29.4	signalling.receptor kinases.leucine rich repeat I : signalling.receptor kinases.misc : protein.postranslational modification	protein kinase activity, protein phosphorylation, ATP binding, protein binding
Potri.019G116400.v3.0	AT4G21450.1		PapD-like superfamily protein	PtGRF9a (Potri.015G006200)	PF00635	31.4	cell.vesicle transport	structural molecule activity
Potri.T021000.v3.0	AT3G16030.1		lectin protein kinase family protein	PtGRF9a (Potri.015G006200)	PF07714, PF11883	29.4 : 30.2.24	protein.postranslational modification : signalling.receptor kinases.S-locus glycoprotein like	protein kinase activity, protein phosphorylation, ATP binding, protein serine/threonine kinase activity
Potri.T034200.v3.0	AT3G62900.1		CW-type Zinc Finger	PtGRF9a (Potri.015G006200)	PF07496	35.2	not assigned.unknown	zinc ion binding
Potri.T111800.v3.0				PtGRF9a (Potri.015G006200)		35.2	not assigned.unknown
Potri.T135200.v3.0	AT1G32420.1		F-box and associated interaction domains-containing protein	PtGRF9a (Potri.015G006200)		29.5.11.4.3.2	protein.degradation.ubiquitin.E3.SCF.FBOX

[truncated: 4 more sheets: TAB_S11, TAB_S12, TAB_S13, TAB_S14]
